# Supplementary material for: Acquisition of Cisplatin Resistance Shifts Head and Neck Squamous Cell Carcinoma Metabolism toward Neutralization of Oxidative Stress
Source: Cancers (Basel). 2020 Jun 24;12(6):1670. doi: 10.3390/cancers12061670 (PMC7352569; doi:10.3390/cancers12061670)
Supplement: Supplementary file 1 [file cancers-12-01670-s001.zip]

Archive with 11 entries (11 files):
- Supplementary Files 6_2020/Sandulache NC3Rs ARRIVE Guidelines Checklist 6_2020.pdf
- Supplementary Files 6_2020/Supplementary methods and figures 6_2020.pdf
- Supplementary Files 6_2020/Supplementary Table 1 - Hallmark pathways.xlsx
- Supplementary Files 6_2020/Supplementary Table 2 - all genes across clones.xlsx
- Supplementary Files 6_2020/Supplementary Table 3 - transporters & carriers.xlsx
- Supplementary Files 6_2020/Supplementary Table 4 - KEGG pathways.xlsx
- Supplementary Files 6_2020/Supplementary Table 5 - metabolite changes across 3 clones.xlsx
- Supplementary Files 6_2020/Supplementary Table 6 - metabolite changes across 2 clones.xlsx
- Supplementary Files 6_2020/Supplementary Table 7 - metabolites & genes.xlsx
- Supplementary Files 6_2020/Supplementary Table 8 - ORA analysis.xlsx
- Supplementary Files 6_2020/Supplementary Table 9 - HN31 metabolites in vivo.xlsx
