# Supplementary material for: Acquisition of Cisplatin Resistance Shifts Head and Neck Squamous Cell Carcinoma Metabolism toward Neutralization of Oxidative Stress
Source: Cancers (Basel). 2020 Jun 24;12(6):1670. doi: 10.3390/cancers12061670 (PMC7352569; doi:10.3390/cancers12061670)
Supplement: Supplementary file 1 [file cancers-12-01670-s001.zip › Supplementary Files 6_2020/Supplementary Table 1 - Hallmark pathways.xlsx]

## Sheet: Sheet1
	SUPPLEMENTARY TABLE 1
	GENE SET	Significance (-log10 q-value)	Relative enrichment score
	HALLMARK_EPITHELIAL_MESENCHYMAL_TRANSITION	10	3.68845
	HALLMARK_KRAS_SIGNALING_DN	10	3.58714
	HALLMARK_COAGULATION	10	3.48039
	HALLMARK_MYOGENESIS	5.35603	3.3743
	HALLMARK_KRAS_SIGNALING_UP	2.74921	2.52336
	HALLMARK_P53_PATHWAY	1.74587	2.11034
	HALLMARK_UV_RESPONSE_DN	1.63396	2.05561
	HALLMARK_XENOBIOTIC_METABOLISM	1.06091	1.74407
	HALLMARK_COMPLEMENT	1.06112	1.74405
	HALLMARK_APICAL_JUNCTION	0.997813	1.70542
	HALLMARK_WNT_BETA_CATENIN_SIGNALING	0.855477	1.60861
	HALLMARK_ANGIOGENESIS	0.843454	1.60002
	HALLMARK_BILE_ACID_METABOLISM	0.736209	1.52076
	HALLMARK_HEDGEHOG_SIGNALING	0.722703	1.5093
	HALLMARK_FATTY_ACID_METABOLISM	0.632529	-1.35999
	HALLMARK_INFLAMMATORY_RESPONSE	0.780243	-1.4731
	HALLMARK_INTERFERON_GAMMA_RESPONSE	0.811084	-1.49473
	HALLMARK_GLYCOLYSIS	1.02286	-1.63433
	HALLMARK_IL2_STAT5_SIGNALING	1.08718	-1.67482
	HALLMARK_PEROXISOME	1.30226	-1.80131
	HALLMARK_SPERMATOGENESIS	1.3104	-1.8063
	HALLMARK_ADIPOGENESIS	1.59343	-1.95158
	HALLMARK_ESTROGEN_RESPONSE_LATE	1.6525	-1.9801
	HALLMARK_DNA_REPAIR	1.83993	-2.06429
	HALLMARK_TNFA_SIGNALING_VIA_NFKB	1.84533	-2.06654
	HALLMARK_PI3K_AKT_MTOR_SIGNALING	1.97329	-2.12352
	HALLMARK_ESTROGEN_RESPONSE_EARLY	2.01443	-2.1418
	HALLMARK_ANDROGEN_RESPONSE	2.26422	-2.24508
	HALLMARK_PROTEIN_SECRETION	2.56864	-2.36633
	HALLMARK_UV_RESPONSE_UP	3.21013	-2.58597
	HALLMARK_MITOTIC_SPINDLE	5.80406	-3.19408
	HALLMARK_OXIDATIVE_PHOSPHORYLATION	5.77053	-3.27631
	HALLMARK_UNFOLDED_PROTEIN_RESPONSE	10	-3.32714
	HALLMARK_CHOLESTEROL_HOMEOSTASIS	10	-3.37908
	HALLMARK_MYC_TARGETS_V2	10	-3.94605
	HALLMARK_MTORC1_SIGNALING	10	-5.28838
	HALLMARK_E2F_TARGETS	10	-5.67017
	HALLMARK_MYC_TARGETS_V1	10	-5.95192
	HALLMARK_G2M_CHECKPOINT	10	-6.13288
