# Supplementary material for: Acquisition of Cisplatin Resistance Shifts Head and Neck Squamous Cell Carcinoma Metabolism toward Neutralization of Oxidative Stress
Source: Cancers (Basel). 2020 Jun 24;12(6):1670. doi: 10.3390/cancers12061670 (PMC7352569; doi:10.3390/cancers12061670)
Supplement: Supplementary file 1 [file cancers-12-01670-s001.zip › Supplementary Files 6_2020/Supplementary Table 2 - all genes across clones.xlsx]

## Sheet: Sheet1
	SUPPLEMENTARY TABLE 2
	GeneSymbol	Fold change (log2 clones/parental)	p-value	q-value
	GLUL	3.55958	5.43018e-17	6.92402e-13
	PDPN	-7.83418	4.78588e-16	3.05124e-12
	SPATA20	2.00945	4.00751e-15	1.70333e-11
	CALB1	-7.48999	7.02451e-15	2.23924e-11
	IGFBP7	2.49014	9.46684e-15	2.41423e-11
	MAGED1	4.38202	1.50226e-14	3.19256e-11
	INPP5D	2.4793	2.24088e-14	4.08193e-11
	SRGN	2.59267	3.21355e-14	4.78681e-11
	ANKRD65	2.19231	3.37866e-14	4.78681e-11
	BASP1	2.50187	4.50373e-14	5.74271e-11
	FCGBP	-3.54139	5.42795e-14	5.85057e-11
	FHL1	3.48188	5.60589e-14	5.85057e-11
	MAGEA1	11.1892	5.96482e-14	5.85057e-11
	COPZ2	2.46004	6.95513e-14	5.92269e-11
	CCNY	-1.41633	6.96732e-14	5.92269e-11
	DNAJC15	-1.42359	1.07292e-13	8.5505e-11
	TFPI2	3.06624	1.25079e-13	9.38165e-11
	CCNYL1	-1.52389	1.33579e-13	9.4626e-11
	EPDR1	9.89886	1.616e-13	1.01069e-10
	ELMO1	5.55512	1.63219e-13	1.01069e-10
	SLC48A1	1.52175	1.66454e-13	1.01069e-10
	FZD8	-3.82246	2.00301e-13	1.12455e-10
	TMEM98	3.10153	2.02845e-13	1.12455e-10
	ANTXR1	2.07432	2.24769e-13	1.19418e-10
	MEST	4.14885	2.45191e-13	1.25057e-10
	ZNF568	7.72054	2.84704e-13	1.39625e-10
	ADAM23	4.42343	3.05491e-13	1.42209e-10
	ELF1	-1.38455	3.12278e-13	1.42209e-10
	PROSER1	-1.38521	3.48572e-13	1.53263e-10
	LPAR1	2.59622	3.71992e-13	1.53348e-10
	GLB1L2	-3.0847	3.72817e-13	1.53348e-10
	PRLR	-3.89944	4.36283e-13	1.73845e-10
	SEMA3B	3.43454	5.79573e-13	2.21331e-10
	CD40	9.56638	6.02411e-13	2.21331e-10
	BMI1	-1.47008	6.07587e-13	2.21331e-10
	TRIQK	2.23749	6.24885e-13	2.21331e-10
	MCAM	2.21599	7.06031e-13	2.38013e-10
	IL1RAP	-1.46572	7.09315e-13	2.38013e-10
	YME1L1	-1.26856	7.54128e-13	2.46561e-10
	GGT1	3.62153	1.0008e-12	3.17192e-10
	NRSN2	3.21739	1.01991e-12	3.17192e-10
	WBP4	-1.32328	1.05884e-12	3.21459e-10
	PRSS12	1.56804	1.10503e-12	3.27275e-10
	TIMP3	2.88954	1.12933e-12	3.27275e-10
	JADE2	-1.57841	1.19119e-12	3.33675e-10
	GAL	-3.59783	1.20375e-12	3.33675e-10
	ENPP2	-2.4655	1.25931e-12	3.41648e-10
	ITGB4	1.68196	1.39772e-12	3.71298e-10
	RETREG1	3.21469	1.52099e-12	3.92506e-10
	FGFBP1	-3.68283	1.56917e-12	3.92506e-10
	ZNF354C	7.62147	1.5699e-12	3.92506e-10
	GSDME	2.19317	1.70053e-12	4.16989e-10
	SLC12A7	3.10901	1.75074e-12	4.21201e-10
	RARB	5.74368	1.92157e-12	4.5374e-10
	FAM129A	3.46028	1.96121e-12	4.54679e-10
	C4orf19	2.53005	2.07157e-12	4.71688e-10
	PIP4K2A	-1.71154	2.17868e-12	4.87374e-10
	DENND2D	-3.04748	2.33115e-12	5.12491e-10
	ZNF385B	7.14835	2.53987e-12	5.38375e-10
	CUL2	-1.11711	2.55541e-12	5.38375e-10
	FN1	2.71473	2.64411e-12	5.38375e-10
	LAPTM5	1.70953	2.6618e-12	5.38375e-10
	ARHGAP21	-1.24992	2.69316e-12	5.38375e-10
	APBB1	3.2377	2.70222e-12	5.38375e-10
	WIPF1	3.54692	2.85414e-12	5.59895e-10
	ZNF704	2.17779	2.94011e-12	5.6802e-10
	SH3GL2	3.86044	3.03587e-12	5.77766e-10
	SLAIN1	8.50806	3.79224e-12	7.11101e-10
	DNAJB11	-1.07673	4.53558e-12	8.38161e-10
	MYEOV	1.21592	4.83908e-12	8.81474e-10
	KIF5B	-1.36161	5.26501e-12	9.45552e-10
	ALDH7A1	1.04153	5.94565e-12	1.05296e-09
	RIPK3	7.30518	6.27104e-12	1.08831e-09
	TMEM246	1.40915	6.32241e-12	1.08831e-09
	NDRG2	3.16744	6.44263e-12	1.08831e-09
	PARD3	-1.65486	6.54267e-12	1.08831e-09
	CROT	1.51508	6.61988e-12	1.08831e-09
	KPNA3	-1.16916	6.65736e-12	1.08831e-09
	SQLE	-2.26288	6.83272e-12	1.10284e-09
	WNT5A	3.1689	7.38486e-12	1.17706e-09
	HMGCS1	-1.83312	7.75722e-12	1.18761e-09
	KIAA1324L	1.772	7.78434e-12	1.18761e-09
	RAB18	-0.966632	7.86624e-12	1.18761e-09
	BICC1	4.62014	7.88856e-12	1.18761e-09
	GDPD3	-2.18799	7.91679e-12	1.18761e-09
	SCPEP1	1.46055	8.31448e-12	1.23277e-09
	SCN2A	6.6006	8.99765e-12	1.31873e-09
	AMZ2	1.01348	9.12261e-12	1.32185e-09
	ARL14	1.25397	1.016e-11	1.45561e-09
	NABP1	1.82142	1.04239e-11	1.47683e-09
	TMEM40	1.77895	1.1065e-11	1.53917e-09
	VANGL2	1.64206	1.11053e-11	1.53917e-09
	FAM136A	-1.13657	1.14171e-11	1.56419e-09
	INSIG1	-2.90876	1.15311e-11	1.56419e-09
	TFAP2E	-2.11917	1.20885e-11	1.62253e-09
	DGKH	-1.49897	1.24701e-11	1.63136e-09
	TBC1D9	3.18856	1.26104e-11	1.63136e-09
	PAK2	-1.15212	1.26516e-11	1.63136e-09
	FGFR1	-2.15582	1.2666e-11	1.63136e-09
	MICAL2	-1.24448	1.3078e-11	1.65384e-09
	SLFN11	4.03639	1.31e-11	1.65384e-09
	GCNT1	2.341	1.34663e-11	1.68342e-09
	WSB2	-1.23841	1.36914e-11	1.69495e-09
	CYFIP2	2.14819	1.45064e-11	1.77857e-09
	NAA16	-1.43201	1.4871e-11	1.79283e-09
	JAG2	1.60426	1.49595e-11	1.79283e-09
	ARHGAP12	-1.13982	1.50445e-11	1.79283e-09
	CRISPLD1	3.57478	1.58667e-11	1.8733e-09
	RECQL5	1.20382	1.6294e-11	1.9061e-09
	VWA8	-1.65616	1.65535e-11	1.91683e-09
	GPSM1	2.29049	1.66864e-11	1.91683e-09
	UFM1	-0.969128	1.79634e-11	2.0451e-09
	BCAS3	2.13604	1.84452e-11	2.08136e-09
	FAM105A	2.03774	1.86143e-11	2.08203e-09
	FBLN1	1.52689	2.0206e-11	2.24041e-09
	MRPL45	1.01402	2.0478e-11	2.25099e-09
	SMARCA1	1.9746	2.08236e-11	2.26942e-09
	ANXA8	1.40537	2.12069e-11	2.28552e-09
	FYB1	1.50199	2.13298e-11	2.28552e-09
	NRP1	-1.37303	2.16258e-11	2.29792e-09
	PRAME	2.30005	2.24394e-11	2.36467e-09
	CYP2U1	2.26639	2.37754e-11	2.48492e-09
	STEAP4	-2.82954	2.50494e-11	2.59678e-09
	ZDHHC11	2.03987	2.61359e-11	2.68757e-09
	FARP1	-1.13762	2.73409e-11	2.77566e-09
	RAB20	-1.40377	2.74279e-11	2.77566e-09
	CCDC33	3.36204	2.77008e-11	2.7812e-09
	FCGRT	3.9043	2.80739e-11	2.78826e-09
	FGD3	1.55658	2.82084e-11	2.78826e-09
	NMNAT2	2.0491	2.99433e-11	2.92358e-09
	CACNA2D1	3.6607	3.0036e-11	2.92358e-09
	ERVMER34-1	5.99764	3.04249e-11	2.939e-09
	TRIM7	-1.56858	3.15128e-11	2.98699e-09
	ACSS1	5.96372	3.16123e-11	2.98699e-09
	ZNF829	6.85594	3.16245e-11	2.98699e-09
	TACSTD2	1.17724	3.24518e-11	3.0368e-09
	PCYT1A	-0.837387	3.26282e-11	3.0368e-09
	FBXO45	-1.07045	3.30013e-11	3.04927e-09
	PCSK9	-4.7314	3.3516e-11	3.07455e-09
	LYN	-0.990027	3.4615e-11	3.15268e-09
	RASSF6	1.61666	3.63443e-11	3.28671e-09
	PITPNM3	-1.28851	3.66691e-11	3.29273e-09
	ADGRL2	7.52349	3.77636e-11	3.36198e-09
	MRPS31	-1.10602	3.79676e-11	3.36198e-09
	THBD	1.96284	3.85736e-11	3.39208e-09
	THNSL2	2.59282	3.94677e-11	3.44694e-09
	GNAI1	0.86781	4.0127e-11	3.48068e-09
	SPEG	2.0637	4.22263e-11	3.63802e-09
	SLC40A1	7.15728	4.38601e-11	3.75342e-09
	DUOXA1	4.49174	4.43233e-11	3.76778e-09
	TIMP2	1.09894	4.66773e-11	3.94161e-09
	ZNF793	5.7851	4.87183e-11	4.08689e-09
	HOXB13	3.36678	4.97793e-11	4.1486e-09
	EPSTI1	-8.68443	5.36039e-11	4.41392e-09
	MUC1	-2.53286	5.36552e-11	4.41392e-09
	ERP27	-2.76088	5.41755e-11	4.42815e-09
	ADGRB2	2.07039	5.46751e-11	4.44053e-09
	MYL9	2.34937	5.55637e-11	4.48413e-09
	CCDC50	-0.837099	5.63029e-11	4.51521e-09
	CYP2R1	1.53297	6.02313e-11	4.73808e-09
	TP63	1.20796	6.02352e-11	4.73808e-09
	CFAP44	3.69546	6.04653e-11	4.73808e-09
	SNCA	5.51457	6.05683e-11	4.73808e-09
	CXorf57	6.82845	6.16404e-11	4.79254e-09
	PCID2	-0.771677	6.31494e-11	4.88011e-09
	RNF168	-1.12694	6.48199e-11	4.97903e-09
	XXYLT1	-1.25552	6.58065e-11	5.02454e-09
	TMUB2	1.02564	6.71361e-11	5.06881e-09
	COL1A2	5.69916	6.71813e-11	5.06881e-09
	LFNG	1.24253	6.76929e-11	5.07736e-09
	ZBED2	2.36116	7.0974e-11	5.29202e-09
	MSI2	1.02287	7.13848e-11	5.29202e-09
	STRA6	2.60648	7.23875e-11	5.32896e-09
	FOXP2	5.01689	7.27189e-11	5.32896e-09
	RORB	5.88575	7.45281e-11	5.43033e-09
	RIMKLB	1.34066	7.52219e-11	5.44974e-09
	SH3BGRL	0.984419	7.79375e-11	5.58566e-09
	MMP2	1.94988	7.79741e-11	5.58566e-09
	ELOVL4	1.88526	7.9303e-11	5.64912e-09
	L3MBTL4	6.34943	8.19779e-11	5.80722e-09
	AGMO	6.56256	8.32521e-11	5.8649e-09
	TNS4	1.78016	8.45038e-11	5.90037e-09
	MAP1LC3A	-2.77789	8.4681e-11	5.90037e-09
	ZNF605	6.53217	8.52128e-11	5.90516e-09
	PTPRS	4.7777	8.61433e-11	5.92493e-09
	B3GNT5	-1.24512	8.64275e-11	5.92493e-09
	TMEM154	-1.43302	8.86564e-11	6.04523e-09
	ARHGEF40	1.68025	9.18258e-11	6.22497e-09
	WASF3	2.26881	9.22689e-11	6.22497e-09
	L3MBTL1	6.56503	9.46798e-11	6.35401e-09
	SLC15A2	1.96173	9.6233e-11	6.42444e-09
	TUB	6.44834	9.75331e-11	6.47732e-09
	DLX6	5.43442	1.00497e-10	6.6396e-09
	PLEKHG6	2.55716	1.04366e-10	6.85966e-09
	DOCK3	3.24311	1.05845e-10	6.92118e-09
	IRX3	4.15009	1.06755e-10	6.94504e-09
	MAL2	-1.45016	1.0817e-10	6.96897e-09
	IL20RA	-4.37357	1.08216e-10	6.96897e-09
	NOX4	6.40099	1.13801e-10	7.29186e-09
	USP47	-0.777798	1.15255e-10	7.34809e-09
	GAMT	1.88198	1.16439e-10	7.38666e-09
	ABI1	-0.895553	1.17057e-10	7.3891e-09
	CDH11	-4.62993	1.21399e-10	7.58854e-09
	LYPD6	6.99363	1.22558e-10	7.58854e-09
	WAC	-0.977832	1.22753e-10	7.58854e-09
	ADAMTS12	2.18954	1.22886e-10	7.58854e-09
	IL17RE	2.50155	1.23193e-10	7.58854e-09
	B3GNT7	4.87023	1.24586e-10	7.6089e-09
	ALS2CL	1.30549	1.24717e-10	7.6089e-09
	NBR1	1.25859	1.34759e-10	8.13057e-09
	ZFP92	7.28816	1.35068e-10	8.13057e-09
	PFKFB3	1.11303	1.3518e-10	8.13057e-09
	LOXL4	2.9873	1.4345e-10	8.58745e-09
	PHF11	-1.50458	1.46121e-10	8.62931e-09
	TMEM139	3.2124	1.46287e-10	8.62931e-09
	CMTM4	-0.863505	1.47215e-10	8.62931e-09
	CPNE7	2.11383	1.47808e-10	8.62931e-09
	ITM2C	1.12691	1.48207e-10	8.62931e-09
	KLK10	3.94001	1.4821e-10	8.62931e-09
	KRT13	-4.41598	1.57882e-10	9.1507e-09
	PIGX	-0.940902	1.60807e-10	9.27804e-09
	FYN	4.58715	1.68462e-10	9.67597e-09
	PNLDC1	7.67369	1.72471e-10	9.8618e-09
	FYTTD1	-0.937723	1.76561e-10	1.00506e-08
	PSD4	-1.22139	1.77866e-10	1.00798e-08
	AC004233.2	-3.43826	1.79229e-10	1.01002e-08
	NCAM2	3.76009	1.79809e-10	1.01002e-08
	C11orf1	1.40985	1.88245e-10	1.05277e-08
	LRP4	3.82533	1.90304e-10	1.05963e-08
	GALNT9	-2.91849	1.93373e-10	1.07204e-08
	CUL4A	-0.749941	1.97019e-10	1.08753e-08
	EN2	5.9808	1.98572e-10	1.09137e-08
	NXN	1.27646	2.01561e-10	1.10305e-08
	LYAR	-1.40675	2.03567e-10	1.10927e-08
	MMP24OS	2.09449	2.10042e-10	1.13968e-08
	ACBD5	-1.02949	2.12291e-10	1.14661e-08
	ORMDL3	0.993881	2.14016e-10	1.14661e-08
	CHST9	7.73549	2.14018e-10	1.14661e-08
	MSC	5.11468	2.22853e-10	1.18895e-08
	AGO2	-0.816734	2.24974e-10	1.19527e-08
	CYP2J2	2.82803	2.28747e-10	1.21027e-08
	MTDH	-0.838502	2.32354e-10	1.22427e-08
	SDR16C5	-1.153	2.34579e-10	1.22598e-08
	NR2E1	5.28576	2.346e-10	1.22598e-08
	FNDC3A	-0.980964	2.36945e-10	1.23318e-08
	ZER1	1.30047	2.43002e-10	1.25956e-08
	MPP2	2.71829	2.44402e-10	1.26169e-08
	VSIR	0.993639	2.51364e-10	1.2924e-08
	ARHGAP28	5.25558	2.531e-10	1.2961e-08
	FAM210B	1.3365	2.54546e-10	1.29829e-08
	COL5A2	5.08306	2.56613e-10	1.30361e-08
	ELMOD1	5.4883	2.6189e-10	1.32514e-08
	ING1	-1.06145	2.69015e-10	1.35581e-08
	OR52N2	5.77442	2.74631e-10	1.37867e-08
	BRD3OS	1.04281	2.8189e-10	1.40956e-08
	ZCCHC2	-1.16715	2.92044e-10	1.45463e-08
	CTSC	-1.20138	3.06316e-10	1.51978e-08
	GAP43	4.81093	3.15964e-10	1.56157e-08
	TMEM25	1.30244	3.25012e-10	1.60009e-08
	MUC4	-4.28123	3.37434e-10	1.65486e-08
	NAXD	-0.773536	3.51199e-10	1.71576e-08
	C16orf54	1.67813	3.61092e-10	1.75736e-08
	CEL	2.27095	3.7394e-10	1.80897e-08
	CYTH1	1.29598	3.75269e-10	1.80897e-08
	CAPN15	-0.830876	3.75953e-10	1.80897e-08
	RUBCN	-0.899045	3.87258e-10	1.85395e-08
	RETREG3	0.80144	3.88209e-10	1.85395e-08
	INAFM2	1.05236	3.90858e-10	1.85964e-08
	GM2A	1.36481	3.95261e-10	1.8736e-08
	FLNC	3.05195	4.00709e-10	1.88557e-08
	PRKAA2	5.74049	4.00744e-10	1.88557e-08
	PCDH18	5.94596	4.22884e-10	1.98243e-08
	GPR85	4.68934	4.41365e-10	2.04664e-08
	TMC5	-1.37004	4.42737e-10	2.04664e-08
	SLC25A15	-1.87939	4.42951e-10	2.04664e-08
	HRASLS	4.01357	4.43004e-10	2.04664e-08
	C1R	2.88061	4.54268e-10	2.09111e-08
	GDPD5	1.21187	4.57793e-10	2.09975e-08
	ARHGEF25	5.95766	4.73085e-10	2.16212e-08
	HOXD10	1.33108	4.75459e-10	2.16521e-08
	TCF4	2.46603	4.78611e-10	2.1718e-08
	MTFR1	-0.810103	4.90149e-10	2.21627e-08
	UPF3A	-0.836499	4.97373e-10	2.24099e-08
	TRPV6	2.56608	4.99504e-10	2.24267e-08
	ADAM22	2.41439	5.08832e-10	2.2687e-08
	ARHGEF7	-0.711596	5.10777e-10	2.2687e-08
	TUSC3	0.715571	5.11215e-10	2.2687e-08
	BTBD11	2.45844	5.13705e-10	2.2687e-08
	MED24	1.29807	5.14198e-10	2.2687e-08
	POU2F2	1.50566	5.25976e-10	2.31266e-08
	CELSR3	2.12569	5.31211e-10	2.32765e-08
	NDUFAF8	1.00501	5.33848e-10	2.3312e-08
	ATP13A3	-1.08389	5.38324e-10	2.34272e-08
	BCHE	6.06884	5.54305e-10	2.40067e-08
	GRAMD2A	2.30504	5.55405e-10	2.40067e-08
	GBGT1	5.82515	5.6864e-10	2.44957e-08
	OBSCN	2.91941	5.72251e-10	2.45682e-08
	IRAK1	-0.952136	5.77418e-10	2.4694e-08
	CSTA	1.59706	5.79054e-10	2.4694e-08
	ZNF492	6.23311	5.91263e-10	2.51306e-08
	KCNT1	4.82362	5.95564e-10	2.52294e-08
	NCBP2	-0.688857	6.17725e-10	2.60815e-08
	RPIA	-0.900225	6.29134e-10	2.64755e-08
	MSRB2	-1.37064	6.47604e-10	2.71632e-08
	PBDC1	1.85161	6.91068e-10	2.88912e-08
	FDPS	-0.975236	6.9443e-10	2.89368e-08
	CPNE2	-0.646506	7.07459e-10	2.93837e-08
	PCED1A	0.989274	7.3459e-10	3.04115e-08
	PLEKHG4	4.71329	7.64144e-10	3.15069e-08
	DHX40	1.13792	7.65989e-10	3.15069e-08
	ADCY1	1.14974	7.75128e-10	3.17472e-08
	LMO7	-1.11964	7.76811e-10	3.17472e-08
	FZD2	1.16242	7.98233e-10	3.24731e-08
	TANC2	1.68384	7.99666e-10	3.24731e-08
	ABCA5	1.18269	8.10306e-10	3.28007e-08
	ZNF682	6.83899	8.22753e-10	3.31991e-08
	TBC1D4	-1.19355	8.34723e-10	3.35759e-08
	RBM26	-0.780446	8.41175e-10	3.3729e-08
	CFH	2.95032	8.4667e-10	3.37542e-08
	TTC30A	1.98437	8.49524e-10	3.37542e-08
	IRF1	0.873031	8.49746e-10	3.37542e-08
	TMEM47	3.34108	8.5304e-10	3.37798e-08
	SCAF4	-0.84064	8.60732e-10	3.39789e-08
	KCNS3	1.72092	8.82275e-10	3.4696e-08
	ZNF420	2.23338	8.84338e-10	3.4696e-08
	MKS1	1.10223	8.90121e-10	3.47935e-08
	ENPP5	5.76009	8.9228e-10	3.47935e-08
	DUOX1	2.87216	9.34275e-10	3.632e-08
	PTPRU	1.08005	9.48275e-10	3.67406e-08
	SPNS2	-1.83279	9.50859e-10	3.67406e-08
	DMRTA1	3.59815	9.58142e-10	3.69102e-08
	GBP6	5.7732	9.67175e-10	3.71354e-08
	HSD17B12	-0.777626	9.69814e-10	3.71354e-08
	NEO1	5.40283	9.88908e-10	3.77532e-08
	DLK2	1.82201	1.00725e-09	3.83174e-08
	MAPK8IP1	3.63237	1.0097e-09	3.83174e-08
	ZNF528	2.29752	1.01358e-09	3.83505e-08
	OPA1	-0.837681	1.02705e-09	3.87319e-08
	EFNB2	-1.0369	1.02973e-09	3.87319e-08
	PDK2	1.53266	1.03817e-09	3.89343e-08
	MAP9	1.95982	1.05234e-09	3.91875e-08
	CCDC127	0.853597	1.05335e-09	3.91875e-08
	GPC4	10.4941	1.05414e-09	3.91875e-08
	SUCLA2	-0.820771	1.06111e-09	3.92944e-08
	TTL	-0.755499	1.06318e-09	3.92944e-08
	ZP3	1.68955	1.06736e-09	3.93108e-08
	SUGT1	-0.959397	1.06979e-09	3.93108e-08
	NDRG4	2.57164	1.09159e-09	3.98795e-08
	YWHAZ	-0.776848	1.09195e-09	3.98795e-08
	KLHL29	2.6501	1.09764e-09	3.98795e-08
	SLC35C1	-0.970033	1.10277e-09	3.98795e-08
	HEXDC	1.41507	1.10304e-09	3.98795e-08
	POLR3G	-1.46464	1.10403e-09	3.98795e-08
	LCN2	1.67709	1.12285e-09	4.04448e-08
	DOCK2	3.29158	1.13224e-09	4.05582e-08
	ARL4C	0.916144	1.13236e-09	4.05582e-08
	ADRB2	1.15078	1.14379e-09	4.08529e-08
	FAM84A	2.41576	1.15461e-09	4.10325e-08
	BHLHA15	-1.99906	1.15526e-09	4.10325e-08
	ANKRD26	-1.13288	1.20177e-09	4.25212e-08
	TMEM94	0.83647	1.20384e-09	4.25212e-08
	NAT9	1.06437	1.21226e-09	4.27003e-08
	GPR180	-0.892646	1.22213e-09	4.29294e-08
	EBI3	4.29864	1.25421e-09	4.39353e-08
	SULT2B1	-2.77191	1.27073e-09	4.42955e-08
	NGEF	-2.02743	1.27194e-09	4.42955e-08
	EPB41L4A	3.50988	1.27492e-09	4.42955e-08
	ENGASE	0.838232	1.28265e-09	4.43969e-08
	GNB1L	-1.2109	1.2848e-09	4.43969e-08
	PLCB3	-0.751412	1.33108e-09	4.5678e-08
	MT2A	1.26745	1.33406e-09	4.5678e-08
	GRIP1	3.26769	1.33427e-09	4.5678e-08
	AMMECR1	-0.985906	1.33992e-09	4.5678e-08
	ACSS3	7.61676	1.3403e-09	4.5678e-08
	WDR66	1.62653	1.34337e-09	4.5678e-08
	BEX2	7.25554	1.35342e-09	4.57641e-08
	BRSK1	5.67138	1.35604e-09	4.57641e-08
	P2RY1	5.97502	1.35666e-09	4.57641e-08
	TFPI	-1.72708	1.36947e-09	4.60743e-08
	REPS2	1.53461	1.38592e-09	4.65048e-08
	ZNF488	2.16244	1.39277e-09	4.66122e-08
	L1CAM	2.45749	1.42703e-09	4.76254e-08
	PPM1H	3.65667	1.43052e-09	4.76254e-08
	RNF180	5.735	1.44699e-09	4.80485e-08
	ANKRD6	1.85684	1.45545e-09	4.82037e-08
	TCTA	1.34153	1.47505e-09	4.87264e-08
	NKIRAS2	0.696685	1.48409e-09	4.88002e-08
	FNDC10	7.89775	1.48494e-09	4.88002e-08
	NR2F1	-2.07426	1.49474e-09	4.89233e-08
	DTX3	1.2671	1.49636e-09	4.89233e-08
	MRPL10	0.858559	1.50331e-09	4.90247e-08
	ADARB2	2.55309	1.50862e-09	4.90725e-08
	CERS4	2.20379	1.56235e-09	5.06909e-08
	CALCOCO2	0.766802	1.56705e-09	5.07145e-08
	RBM11	6.02036	1.59784e-09	5.14711e-08
	SOCS6	-0.909944	1.59851e-09	5.14711e-08
	ATP8B2	5.30819	1.6131e-09	5.181e-08
	ABHD14B	1.12527	1.62756e-09	5.20851e-08
	TLR2	1.8056	1.62983e-09	5.20851e-08
	HSPA14	-0.845817	1.64962e-09	5.25856e-08
	SLC6A11	-2.4143	1.65574e-09	5.26491e-08
	KIAA0040	0.852288	1.66306e-09	5.27504e-08
	ACOX2	-3.19581	1.67368e-09	5.29556e-08
	MXRA7	0.812519	1.71397e-09	5.4096e-08
	STAMBPL1	-1.03323	1.73524e-09	5.46323e-08
	MOCS1	2.43292	1.7711e-09	5.5624e-08
	GJA1	2.9596	1.79193e-09	5.61398e-08
	SP6	1.14257	1.82576e-09	5.70594e-08
	PANX2	2.21083	1.83161e-09	5.71024e-08
	SPOP	0.735132	1.86622e-09	5.79197e-08
	HHEX	4.91688	1.86691e-09	5.79197e-08
	ARL10	5.53691	1.88781e-09	5.84258e-08
	ZNF514	1.72218	1.91677e-09	5.91785e-08
	MTHFD1L	-0.899637	1.9303e-09	5.94088e-08
	PHLDB1	1.02779	1.93355e-09	5.94088e-08
	SEMA5A	4.24154	1.93997e-09	5.94629e-08
	PDK3	-1.38567	1.94596e-09	5.95033e-08
	INSR	3.44122	1.97661e-09	6.0296e-08
	PCBP1	-0.699875	2.02317e-09	6.1569e-08
	NOTCH1	0.820724	2.03168e-09	6.16809e-08
	IMPDH1	-0.72146	2.0576e-09	6.23193e-08
	RAPGEF3	1.26084	2.06797e-09	6.2485e-08
	BEX3	0.892547	2.10383e-09	6.34183e-08
	RDM1	3.22296	2.11257e-09	6.35316e-08
	TMEM101	0.882313	2.12025e-09	6.36124e-08
	ABO	1.67842	2.13147e-09	6.37751e-08
	ATP11A	-1.10271	2.13567e-09	6.37751e-08
	MSRB3	3.74007	2.15291e-09	6.41397e-08
	PDSS1	-1.54102	2.20269e-09	6.54698e-08
	EXOC3L4	1.72807	2.237e-09	6.63349e-08
	MTPAP	-1.15125	2.2584e-09	6.67468e-08
	ANXA8L1	1.24485	2.26194e-09	6.67468e-08
	BAG2	-1.03584	2.2666e-09	6.67468e-08
	MSANTD4	1.08391	2.32084e-09	6.81868e-08
	UNC93B1	-0.99031	2.33805e-09	6.85344e-08
	HOXD8	2.53826	2.34607e-09	6.86117e-08
	FBXL20	1.41927	2.39969e-09	7.00194e-08
	CTSF	2.38819	2.4323e-09	7.08089e-08
	NUDT15	-1.08156	2.44991e-09	7.11589e-08
	FSD1	4.89091	2.47462e-09	7.16096e-08
	CYC1	-0.781703	2.47666e-09	7.16096e-08
	PTK2B	0.98	2.50884e-09	7.23761e-08
	HMGCR	-0.848639	2.52024e-09	7.25409e-08
	METTL23	1.01576	2.52737e-09	7.25821e-08
	TRAM1L1	2.50727	2.54305e-09	7.28683e-08
	LGALS9C	2.0227	2.55182e-09	7.29559e-08
	TSPAN33	1.41702	2.58431e-09	7.37193e-08
	ING4	1.67654	2.60601e-09	7.40211e-08
	SALL1	5.05899	2.6065e-09	7.40211e-08
	CHCHD3	-0.971592	2.62069e-09	7.42587e-08
	ANOS1	6.4087	2.71175e-09	7.66684e-08
	SLK	-0.670752	2.73156e-09	7.70577e-08
	STK39	-1.05925	2.76074e-09	7.77092e-08
	TFDP1	-0.934012	2.82204e-09	7.923e-08
	PLAG1	1.56862	2.8272e-09	7.923e-08
	RAB3D	-1.71052	2.87641e-09	8.04321e-08
	LETMD1	1.08871	2.88345e-09	8.04527e-08
	KLK8	5.23048	2.92313e-09	8.13817e-08
	CALHM5	3.02127	2.93456e-09	8.15218e-08
	GJB2	-1.69198	2.95036e-09	8.17827e-08
	JUP	0.778327	2.98879e-09	8.26684e-08
	ITPK1	-0.804203	2.99592e-09	8.2686e-08
	STK31	1.28626	3.00407e-09	8.2732e-08
	SUSD2	1.82191	3.07459e-09	8.44917e-08
	PCMTD1	1.12702	3.08773e-09	8.46702e-08
	ZNF32	1.31077	3.10723e-09	8.5022e-08
	SEPT5	2.86766	3.22222e-09	8.79796e-08
	TINCR	3.69807	3.27867e-09	8.93297e-08
	TMEM65	-0.774378	3.33575e-09	9.06911e-08
	HIST1H2BK	-0.990089	3.35489e-09	9.10173e-08
	TINAGL1	1.24886	3.38046e-09	9.15164e-08
	SERPINF1	1.9129	3.39635e-09	9.17519e-08
	STK3	-0.671827	3.4969e-09	9.42683e-08
	SPOCK1	1.10994	3.5077e-09	9.43602e-08
	NIPAL4	2.36065	3.54322e-09	9.51149e-08
	RPE65	-1.90046	3.58261e-09	9.57065e-08
	SEPT9	0.676701	3.58476e-09	9.57065e-08
	PLCD1	2.23941	3.58777e-09	9.57065e-08
	SCRN2	1.1956	3.61543e-09	9.60896e-08
	VPS36	-0.814464	3.61721e-09	9.60896e-08
	GRN	1.3875	3.66393e-09	9.71285e-08
	RNASE7	3.79477	3.68943e-09	9.74756e-08
	SLC38A1	-0.693566	3.69232e-09	9.74756e-08
	GRB7	1.38748	3.71317e-09	9.75389e-08
	TMEM27	2.63127	3.71423e-09	9.75389e-08
	NFIB	-1.07951	3.71766e-09	9.75389e-08
	SYNE1	2.9622	3.77989e-09	9.89678e-08
	NPDC1	1.49703	3.84655e-09	1.00507e-07
	TMEM216	1.14567	3.87036e-09	1.00792e-07
	TBX2	2.63435	3.87326e-09	1.00792e-07
	PAX6	4.02019	3.90054e-09	1.01295e-07
	GGT7	5.61116	3.93273e-09	1.01923e-07
	SEMA3A	-1.09419	3.95798e-09	1.0237e-07
	CHD7	-0.717005	3.97074e-09	1.02492e-07
	CCDC191	2.21817	3.9964e-09	1.02946e-07
	LDLR	-1.32383	4.02646e-09	1.03511e-07
	FRY	3.98273	4.03911e-09	1.03627e-07
	OXLD1	1.21898	4.07828e-09	1.04263e-07
	EIF3J	-0.754105	4.08026e-09	1.04263e-07
	NECAB3	0.822128	4.11333e-09	1.04898e-07
	CEP126	2.55315	4.19261e-09	1.06594e-07
	ICAM5	2.10949	4.19656e-09	1.06594e-07
	HADHB	0.66775	4.25143e-09	1.07773e-07
	MAGEF1	0.672076	4.28637e-09	1.08443e-07
	BMP2K	-1.08651	4.39769e-09	1.11039e-07
	ARSI	2.88044	4.4612e-09	1.12311e-07
	TMEM229B	2.28678	4.47117e-09	1.12311e-07
	PSG4	4.72338	4.47446e-09	1.12311e-07
	UBE2E3	-0.679735	4.54129e-09	1.13764e-07
	BBS2	0.837651	4.67867e-09	1.16976e-07
	SH2D4A	-0.720121	4.69642e-09	1.1719e-07
	ROBO1	0.993909	4.71585e-09	1.17381e-07
	CLPB	-1.04326	4.72251e-09	1.17381e-07
	NSDHL	-0.925321	4.74277e-09	1.17656e-07
	QRICH2	2.66734	4.78807e-09	1.18549e-07
	PTDSS1	-0.774825	4.81034e-09	1.1875e-07
	ADRA2C	5.30452	4.81483e-09	1.1875e-07
	DLX5	5.31481	4.91903e-09	1.21086e-07
	CLEC2L	1.04823	4.94717e-09	1.21544e-07
	GBP4	1.87463	4.97857e-09	1.2208e-07
	TXNIP	2.07442	5.01712e-09	1.22789e-07
	RRAD	2.87753	5.02772e-09	1.22813e-07
	ALDH2	1.6207	5.21514e-09	1.26804e-07
	SUPT4H1	0.689329	5.21831e-09	1.26804e-07
	SEMA3E	3.41915	5.22094e-09	1.26804e-07
	INTS6	-0.877035	5.3149e-09	1.2861e-07
	MZT1	-0.868923	5.31546e-09	1.2861e-07
	RAB3GAP1	0.823183	5.37329e-09	1.29763e-07
	CALB2	-2.8771	5.4845e-09	1.32198e-07
	DOT1L	-0.691821	5.54467e-09	1.33396e-07
	ECHDC1	-0.782573	5.61274e-09	1.3478e-07
	DLX4	1.99911	5.74936e-09	1.37673e-07
	ADIPOR2	-0.650169	5.75482e-09	1.37673e-07
	PHACTR3	1.46261	5.92853e-09	1.41563e-07
	LPIN1	-1.22712	5.96952e-09	1.418e-07
	CYGB	3.72978	5.97085e-09	1.418e-07
	RNF128	6.61906	5.9718e-09	1.418e-07
	FAM35A	-0.876441	5.99053e-09	1.4198e-07
	CDC16	-0.641756	6.01223e-09	1.4223e-07
	LRRC75B	2.90388	6.04225e-09	1.42431e-07
	TMPRSS4	2.74073	6.04308e-09	1.42431e-07
	VGLL3	1.80071	6.10529e-09	1.43632e-07
	RASA3	-0.724487	6.17841e-09	1.45085e-07
	PLTP	5.66032	6.19798e-09	1.45277e-07
	TET3	-0.980024	6.29307e-09	1.47235e-07
	ARHGAP22	3.3083	6.37071e-09	1.48778e-07
	ST6GALNAC4	-0.867655	6.38838e-09	1.48918e-07
	ATP6AP2	0.696951	6.45919e-09	1.50294e-07
	PARP3	1.06863	6.58479e-09	1.52937e-07
	PEAR1	1.24718	6.6221e-09	1.53426e-07
	ZCCHC14	-0.702222	6.6299e-09	1.53426e-07
	GTF3C6	-1.09279	6.64949e-09	1.53601e-07
	SCCPDH	0.741876	6.67006e-09	1.53717e-07
	RASSF3	-0.651084	6.67863e-09	1.53717e-07
	PSAP	1.19017	6.72058e-09	1.54404e-07
	SHISA2	-1.63546	6.86293e-09	1.57391e-07
	SREBF1	-1.79722	6.89518e-09	1.57846e-07
	TPP2	-0.733963	7.02876e-09	1.60616e-07
	STARD3	0.666823	7.12849e-09	1.62604e-07
	CCDC86	-0.876467	7.17679e-09	1.63413e-07
	EPHB6	1.69101	7.21448e-09	1.63942e-07
	KLC4	0.866048	7.22574e-09	1.63942e-07
	OXCT2	3.85867	7.39509e-09	1.67486e-07
	CD69	3.9353	7.52196e-09	1.70058e-07
	SERINC2	0.901547	7.65663e-09	1.72509e-07
	EDARADD	2.18466	7.65747e-09	1.72509e-07
	CKAP2	-0.925142	7.69178e-09	1.72977e-07
	PPARGC1B	-1.09229	7.72104e-09	1.73329e-07
	DNAJC3	-0.741829	7.80285e-09	1.74858e-07
	RND3	1.13316	7.86955e-09	1.75778e-07
	SYNGR1	1.08006	7.87706e-09	1.75778e-07
	ACTG1	0.880875	7.88525e-09	1.75778e-07
	LBR	-1.00282	7.94559e-09	1.76659e-07
	SOCS3	1.3911	7.95251e-09	1.76659e-07
	GMPR2	0.718826	8.00277e-09	1.77216e-07
	STK40	-0.839455	8.00536e-09	1.77216e-07
	GABARAPL1	1.63453	8.08082e-09	1.78342e-07
	TNFRSF11A	-1.30924	8.08419e-09	1.78342e-07
	SV2B	6.25892	8.10312e-09	1.7845e-07
	ZDHHC13	-0.826109	8.16596e-09	1.79524e-07
	RBMS3	5.46255	8.22846e-09	1.80587e-07
	SLC4A3	1.08537	8.28377e-09	1.81489e-07
	KAT2A	0.912933	8.32299e-09	1.82035e-07
	CREM	-1.02746	8.40271e-09	1.8319e-07
	NHLRC3	-0.842173	8.40454e-09	1.8319e-07
	LY75	4.18149	8.44185e-09	1.8349e-07
	CEACAM6	-3.72559	8.44709e-09	1.8349e-07
	LSG1	-0.649796	8.47666e-09	1.83572e-07
	GNG11	1.22829	8.47964e-09	1.83572e-07
	PDGFRL	2.54776	8.50181e-09	1.8374e-07
	LYPD6B	1.88785	8.52779e-09	1.8399e-07
	RNF144B	1.56122	8.57995e-09	1.84229e-07
	KIF12	4.77212	8.58762e-09	1.84229e-07
	RYR1	5.10123	8.59064e-09	1.84229e-07
	BMP8B	2.09772	8.59669e-09	1.84229e-07
	EZH1	0.941313	8.67077e-09	1.85505e-07
	ACVR1C	3.78135	8.71607e-09	1.86162e-07
	ANKRD18B	-1.04348	8.81722e-09	1.88007e-07
	POP1	-0.998539	8.85398e-09	1.88476e-07
	CYP27C1	-0.891043	8.87857e-09	1.88684e-07
	LOXL1	2.06409	8.92975e-09	1.89197e-07
	SORT1	0.716079	8.93798e-09	1.89197e-07
	SMIM3	-0.892529	8.94722e-09	1.89197e-07
	PQLC1	-0.637802	8.96796e-09	1.89322e-07
	CALHM3	-3.24368	9.01536e-09	1.89947e-07
	CST3	1.02793	9.02735e-09	1.89947e-07
	PRAF2	1.46526	9.07965e-09	1.90732e-07
	ENTPD3	4.43121	9.10059e-09	1.90858e-07
	AHRR	2.70678	9.14692e-09	1.91085e-07
	EVA1A	1.24461	9.15766e-09	1.91085e-07
	TMIE	1.8271	9.16469e-09	1.91085e-07
	LDLRAD3	-0.840507	9.17134e-09	1.91085e-07
	RAB27A	-0.73414	9.21925e-09	1.91769e-07
	FAM117A	1.77013	9.2569e-09	1.92239e-07
	MAGEA9	3.24455	9.27323e-09	1.92265e-07
	LGR4	-0.855154	9.29012e-09	1.92302e-07
	ACAP2	-0.810037	9.41787e-09	1.94631e-07
	LHFPL2	-0.735344	9.5383e-09	1.96801e-07
	KRT6B	-1.25689	9.59874e-09	1.97728e-07
	CAVIN2	2.70937	9.67701e-09	1.98858e-07
	RUNDC3B	5.59999	9.687e-09	1.98858e-07
	ID3	2.07128	9.70037e-09	1.98858e-07
	NFIX	-1.37017	9.77392e-09	2.00044e-07
	PDLIM1	0.985894	1.00874e-08	2.06129e-07
	RNF182	5.00481	1.03148e-08	2.10439e-07
	CES3	4.24627	1.03534e-08	2.10888e-07
	DHCR24	-1.53313	1.0385e-08	2.11082e-07
	MASTL	-1.09068	1.0396e-08	2.11082e-07
	LAMB3	1.28493	1.04762e-08	2.12372e-07
	RNF139	-0.72151	1.06715e-08	2.15566e-07
	WASHC5	-0.753405	1.06799e-08	2.15566e-07
	STMN3	0.984941	1.06845e-08	2.15566e-07
	TMEM255A	3.46944	1.07787e-08	2.17124e-07
	RNF215	0.830561	1.085e-08	2.18216e-07
	ATP2B1	-1.05764	1.0874e-08	2.18354e-07
	PLCB1	4.12886	1.09696e-08	2.19926e-07
	FKBP5	-1.18721	1.10229e-08	2.20648e-07
	ROBO3	1.42486	1.10946e-08	2.21736e-07
	C11orf70	2.34627	1.11596e-08	2.22561e-07
	ZNF341	1.2141	1.11708e-08	2.22561e-07
	SLC39A11	1.22909	1.12181e-08	2.23155e-07
	PGS1	1.02951	1.12576e-08	2.23336e-07
	UNC5B	1.48828	1.12623e-08	2.23336e-07
	UAP1	-0.683003	1.14513e-08	2.26732e-07
	CTF1	4.91231	1.14987e-08	2.27318e-07
	BLCAP	0.71267	1.15807e-08	2.28585e-07
	MYO1D	0.691618	1.16729e-08	2.30048e-07
	PIGR	2.24097	1.1773e-08	2.31663e-07
	PPP1R2	-0.755632	1.18808e-08	2.3273e-07
	ADAM28	2.06263	1.18814e-08	2.3273e-07
	COL4A6	1.76044	1.1882e-08	2.3273e-07
	KMT5C	0.85947	1.19141e-08	2.33001e-07
	AGBL5	0.714528	1.1992e-08	2.34165e-07
	KYNU	0.807272	1.2095e-08	2.35545e-07
	DYNLL2	0.744862	1.20996e-08	2.35545e-07
	ALOX5	1.52326	1.21311e-08	2.35798e-07
	C6orf48	1.15197	1.21577e-08	2.35955e-07
	LTBP1	4.30264	1.22065e-08	2.36543e-07
	TMEM130	3.50498	1.2229e-08	2.36618e-07
	PTPN13	1.56887	1.22909e-08	2.37149e-07
	PRR5L	3.17253	1.22936e-08	2.37149e-07
	AMOTL1	0.747644	1.24694e-08	2.39884e-07
	MFSD11	0.734345	1.2473e-08	2.39884e-07
	YPEL3	1.92098	1.25679e-08	2.41336e-07
	ZDHHC20	-0.739874	1.25944e-08	2.41336e-07
	LONRF3	-2.07162	1.26053e-08	2.41336e-07
	DGKZ	-0.697564	1.26325e-08	2.41496e-07
	RPL23	1.07733	1.2807e-08	2.44463e-07
	BZW2	-0.68006	1.28605e-08	2.45118e-07
	ZBED8	1.37589	1.30047e-08	2.47497e-07
	SLC27A5	1.49097	1.30405e-08	2.47809e-07
	TRAK2	-0.665357	1.3167e-08	2.4984e-07
	METTL21A	-0.820875	1.32305e-08	2.50671e-07
	CD70	-2.90853	1.32899e-08	2.51423e-07
	SMPDL3A	1.78476	1.33097e-08	2.51425e-07
	NUP210	0.709155	1.33738e-08	2.52262e-07
	EML5	-1.99178	1.35379e-08	2.54735e-07
	GMEB1	-0.77664	1.35449e-08	2.54735e-07
	TH	-3.97755	1.36491e-08	2.56291e-07
	COLCA2	3.31853	1.36678e-08	2.56291e-07
	SERINC5	-0.834571	1.38596e-08	2.59506e-07
	CASP1	1.20434	1.39522e-08	2.60857e-07
	PIK3R3	-1.21191	1.40157e-08	2.61438e-07
	TRA2B	-0.754154	1.40243e-08	2.61438e-07
	DYNC1I1	2.4593	1.40654e-08	2.61822e-07
	PIM1	1.71115	1.41061e-08	2.62196e-07
	CDC25B	-0.879367	1.41452e-08	2.62541e-07
	LARP1B	-0.800298	1.43499e-08	2.65953e-07
	PTCH1	1.75065	1.45351e-08	2.68936e-07
	DNAJC18	1.29953	1.45631e-08	2.68936e-07
	ANKRD50	-0.902235	1.45741e-08	2.68936e-07
	SNN	0.722344	1.46383e-08	2.69459e-07
	C15orf48	1.23347	1.46447e-08	2.69459e-07
	STAT4	1.92953	1.47485e-08	2.70976e-07
	IDE	-0.767721	1.48985e-08	2.7334e-07
	GATS	1.28499	1.50917e-08	2.76297e-07
	FAXDC2	-1.7677	1.51031e-08	2.76297e-07
	DESI2	-0.729923	1.51977e-08	2.77629e-07
	MYH3	2.93329	1.52203e-08	2.77646e-07
	CSNK1D	0.6318	1.52505e-08	2.77799e-07
	HINFP	0.824513	1.53728e-08	2.79627e-07
	FAM69A	0.870361	1.54522e-08	2.80671e-07
	CALCOCO1	1.77789	1.55822e-08	2.82629e-07
	VAV2	0.824532	1.5839e-08	2.86878e-07
	SNRPN	-2.48126	1.59804e-08	2.89029e-07
	EMP3	-1.21494	1.60741e-08	2.90189e-07
	SPRY2	-0.83859	1.609e-08	2.90189e-07
	RHOV	-1.78233	1.62301e-08	2.92301e-07
	FOXJ1	4.97155	1.6471e-08	2.96223e-07
	ERICH5	4.2686	1.65252e-08	2.96779e-07
	TNK2	-0.825361	1.66309e-08	2.98256e-07
	ARHGAP44	1.97812	1.67625e-08	3.00195e-07
	TMEM79	-0.884298	1.69247e-08	3.02675e-07
	FLRT2	1.92823	1.69983e-08	3.03565e-07
	MYBL2	-1.18542	1.71206e-08	3.05321e-07
	TMEM198	1.42238	1.72674e-08	3.07509e-07
	DPY19L2	4.84621	1.73552e-08	3.08642e-07
	PDE2A	2.97947	1.73884e-08	3.08801e-07
	MARK1	3.41437	1.74876e-08	3.10131e-07
	HEATR6	0.778897	1.77718e-08	3.14676e-07
	F5	5.8472	1.77932e-08	3.14676e-07
	MACROD2	2.84974	1.80122e-08	3.18108e-07
	NPEPL1	1.07251	1.80867e-08	3.18981e-07
	ZBTB46	-0.938876	1.81265e-08	3.19242e-07
	KIAA1217	-0.679071	1.81567e-08	3.19332e-07
	HIPK3	-0.802638	1.83928e-08	3.2304e-07
	TNFRSF14	1.00391	1.873e-08	3.28153e-07
	PLSCR4	2.4427	1.87354e-08	3.28153e-07
	PCLO	2.04628	1.89966e-08	3.32272e-07
	TBKBP1	2.04292	1.93249e-08	3.37551e-07
	SMPDL3B	1.92835	1.95464e-08	3.40953e-07
	MIF4GD	0.894498	1.9762e-08	3.44243e-07
	IRF6	0.835073	1.98851e-08	3.45441e-07
	ELOVL6	-0.871381	1.99028e-08	3.45441e-07
	WDR48	0.727391	1.99121e-08	3.45441e-07
	PHACTR2	-0.956417	2.00996e-08	3.48219e-07
	EHD1	-0.731693	2.02138e-08	3.49723e-07
	RBBP8	0.972705	2.0327e-08	3.51206e-07
	COL17A1	1.25418	2.04289e-08	3.52091e-07
	ARMCX6	5.40691	2.04335e-08	3.52091e-07
	NTN4	0.928029	2.07243e-08	3.5662e-07
	SEMA3D	2.10837	2.10148e-08	3.61132e-07
	ARL4D	1.01661	2.11309e-08	3.62637e-07
	ZNF33A	-0.859564	2.12315e-08	3.63875e-07
	ALDH5A1	0.693877	2.13695e-08	3.65341e-07
	CKB	3.37715	2.13743e-08	3.65341e-07
	ACBD4	1.65157	2.19726e-08	3.75063e-07
	CCDC106	1.09559	2.22423e-08	3.78552e-07
	SLC25A42	2.02334	2.22515e-08	3.78552e-07
	SLC29A3	2.01792	2.2266e-08	3.78552e-07
	PPP1R15B	-0.749696	2.24141e-08	3.80562e-07
	NIPAL2	-0.845474	2.25309e-08	3.82036e-07
	RCBTB1	-0.732918	2.25906e-08	3.82541e-07
	ZNF25	-1.2833	2.26936e-08	3.83774e-07
	USP24	-0.791579	2.27558e-08	3.84317e-07
	SLC52A1	3.18026	2.28833e-08	3.85959e-07
	NPEPPS	0.655621	2.29209e-08	3.86083e-07
	MYO3B	3.46669	2.32642e-08	3.91348e-07
	MGP	-3.57122	2.33921e-08	3.92876e-07
	ACOX3	-0.997358	2.34166e-08	3.92876e-07
	SCD	-3.16693	2.34519e-08	3.9295e-07
	DBN1	1.65031	2.35264e-08	3.93681e-07
	RFLNB	2.49283	2.36441e-08	3.95132e-07
	TTLL12	-0.710353	2.39871e-08	4.0034e-07
	SLC43A3	-1.92606	2.40772e-08	4.01318e-07
	SPATC1L	1.02545	2.41636e-08	4.01734e-07
	WDR72	0.749636	2.41788e-08	4.01734e-07
	DNAH17	1.60724	2.41967e-08	4.01734e-07
	MAZ	-0.986545	2.45101e-08	4.06408e-07
	NRDC	-0.550298	2.4553e-08	4.06591e-07
	GNG2	2.05954	2.48082e-08	4.10205e-07
	CDH5	1.69646	2.48356e-08	4.10205e-07
	C22orf23	1.61821	2.49567e-08	4.11673e-07
	PERP	0.600376	2.51439e-08	4.14224e-07
	RAB6A	-0.55883	2.53159e-08	4.16242e-07
	BTG1	0.833771	2.53316e-08	4.16242e-07
	ARL16	0.844447	2.53643e-08	4.16242e-07
	HOXD9	1.44935	2.55307e-08	4.18435e-07
	STS	-1.32887	2.568e-08	4.2034e-07
	PTER	-0.930902	2.57534e-08	4.21001e-07
	TBL1X	-3.60727	2.60342e-08	4.25048e-07
	ZNF419	1.20946	2.61615e-08	4.2658e-07
	ATP2B4	-1.48333	2.62886e-08	4.28105e-07
	TMOD1	2.16032	2.63347e-08	4.28309e-07
	SOCS2	-1.15842	2.65216e-08	4.30786e-07
	GCNT4	3.49102	2.6563e-08	4.30786e-07
	CACHD1	1.06631	2.66373e-08	4.30786e-07
	LRRC6	2.77551	2.66471e-08	4.30786e-07
	DISC1	2.88569	2.66799e-08	4.30786e-07
	MAOA	1.777	2.66898e-08	4.30786e-07
	ERRFI1	-0.95347	2.69231e-08	4.3355e-07
	ANKMY2	-0.629421	2.6929e-08	4.3355e-07
	INTS8	-0.768402	2.69651e-08	4.33583e-07
	YES1	-0.589468	2.7089e-08	4.35027e-07
	CSF3	1.2181	2.71393e-08	4.35287e-07
	ICAM2	2.29253	2.75963e-08	4.42061e-07
	GALC	4.95101	2.79796e-08	4.47638e-07
	SLC44A2	-0.656681	2.80438e-08	4.48104e-07
	MGMT	6.04314	2.85764e-08	4.56041e-07
	TSTA3	-0.752225	2.86224e-08	4.56205e-07
	DHCR7	-1.38506	2.87468e-08	4.57615e-07
	EBF4	3.89471	2.88771e-08	4.5828e-07
	ZNF429	5.87545	2.88874e-08	4.5828e-07
	ZBTB10	1.4851	2.88963e-08	4.5828e-07
	PRCP	0.58614	2.91547e-08	4.61803e-07
	NANOS1	2.16641	2.92495e-08	4.62729e-07
	KCNK5	-0.967337	2.96132e-08	4.67903e-07
	SETDB2	-0.936386	2.98252e-08	4.7067e-07
	N4BP2L1	4.47928	3.01327e-08	4.74935e-07
	PRSS3	-0.931805	3.03127e-08	4.77181e-07
	ST3GAL5	1.29389	3.07535e-08	4.83524e-07
	SH3PXD2A	1.32483	3.07925e-08	4.83541e-07
	NELL2	2.52403	3.08574e-08	4.83963e-07
	POU6F2	3.04658	3.10517e-08	4.86301e-07
	MAP3K14	1.22165	3.10827e-08	4.86301e-07
	TAF11	-0.650131	3.12106e-08	4.87703e-07
	CCDC40	2.81214	3.16316e-08	4.93677e-07
	ODAPH	2.14365	3.17514e-08	4.94941e-07
	DAB2IP	0.830265	3.19062e-08	4.96748e-07
	C11orf45	1.26908	3.20283e-08	4.98041e-07
	C3	0.987919	3.22675e-08	5.00667e-07
	RAB15	-0.869546	3.22758e-08	5.00667e-07
	PAPPA2	5.16049	3.24349e-08	5.02524e-07
	LY6D	-1.33206	3.26015e-08	5.04493e-07
	RIPPLY3	4.07724	3.27089e-08	5.05374e-07
	PSPC1	-0.678088	3.2774e-08	5.05374e-07
	ROPN1B	3.18422	3.27773e-08	5.05374e-07
	MR1	1.28436	3.2998e-08	5.08162e-07
	FHOD3	0.831088	3.30577e-08	5.08466e-07
	SLC25A32	-0.924269	3.31861e-08	5.09826e-07
	MOXD1	4.68288	3.32833e-08	5.10704e-07
	KLK5	5.73562	3.36082e-08	5.14562e-07
	TM9SF2	-0.541083	3.36154e-08	5.14562e-07
	RINL	2.41377	3.37846e-08	5.15728e-07
	GCNT2	3.15375	3.37853e-08	5.15728e-07
	DNAJC21	-0.554523	3.38393e-08	5.15728e-07
	CDK5RAP3	1.27967	3.38534e-08	5.15728e-07
	FOXE1	4.55767	3.41105e-08	5.19025e-07
	TUBG2	1.26495	3.44075e-08	5.22921e-07
	NPAS2	-0.88905	3.4921e-08	5.30092e-07
	RNF152	2.62018	3.49677e-08	5.3017e-07
	SAP30BP	0.599704	3.50778e-08	5.30747e-07
	MSMO1	-1.54893	3.5089e-08	5.30747e-07
	PIGV	0.741443	3.54353e-08	5.3535e-07
	MID1IP1	-0.600954	3.54945e-08	5.35611e-07
	MMRN2	1.28741	3.58396e-08	5.39684e-07
	C17orf100	1.93521	3.58492e-08	5.39684e-07
	BORA	-0.945376	3.60255e-08	5.41699e-07
	FAM229B	1.63517	3.63968e-08	5.46112e-07
	SLC37A1	-0.743774	3.64046e-08	5.46112e-07
	MAMDC2	1.72118	3.64553e-08	5.4623e-07
	BZW1	-0.666512	3.65457e-08	5.46942e-07
	SOX7	1.10299	3.66977e-08	5.48573e-07
	RRAS2	-0.575439	3.74588e-08	5.59295e-07
	NPHP1	1.64567	3.75359e-08	5.5979e-07
	SUMO3	-0.637229	3.76601e-08	5.60985e-07
	SLC4A2	-0.643988	3.77426e-08	5.61559e-07
	CTSO	2.13204	3.79672e-08	5.64009e-07
	TMEM175	1.36635	3.79957e-08	5.64009e-07
	DPYSL3	1.30138	3.8301e-08	5.67879e-07
	IPO5	-0.754635	3.90565e-08	5.78409e-07
	RFT1	-0.732506	3.91405e-08	5.78979e-07
	HAP1	3.68983	3.93347e-08	5.80644e-07
	AOC2	2.43847	3.93558e-08	5.80644e-07
	MITF	1.23901	3.93905e-08	5.80644e-07
	PLPBP	-0.652844	3.94352e-08	5.80644e-07
	CLEC11A	1.84992	3.95889e-08	5.82235e-07
	RPL27	0.811839	4.01494e-08	5.89798e-07
	IDI1	-1.37171	4.08028e-08	5.98345e-07
	STK36	1.30038	4.0825e-08	5.98345e-07
	CUL9	0.774691	4.09795e-08	5.99919e-07
	LIMD2	1.52846	4.12451e-08	6.03115e-07
	ZNF469	2.73303	4.16952e-08	6.08307e-07
	SENP5	-0.637191	4.172e-08	6.08307e-07
	COL1A1	1.64175	4.17433e-08	6.08307e-07
	MMP14	0.889572	4.19381e-08	6.10448e-07
	SRGAP3	1.50733	4.24224e-08	6.16794e-07
	APBA2	1.11569	4.25269e-08	6.17609e-07
	RASSF4	1.69147	4.25806e-08	6.17685e-07
	FMNL1	0.736391	4.26984e-08	6.1869e-07
	RNF157	3.30767	4.27975e-08	6.19422e-07
	WHRN	1.91699	4.308e-08	6.2182e-07
	MYRF	1.83324	4.30884e-08	6.2182e-07
	ITGB1	-1.0538	4.31095e-08	6.2182e-07
	LSS	-1.14773	4.33903e-08	6.2489e-07
	RAB40B	1.43347	4.34203e-08	6.2489e-07
	ABHD17C	-0.703727	4.38715e-08	6.30672e-07
	GABBR1	1.83524	4.42705e-08	6.3564e-07
	ADGRE2	-1.17829	4.43561e-08	6.3564e-07
	VASP	-0.655517	4.44043e-08	6.3564e-07
	RFNG	0.861969	4.44165e-08	6.3564e-07
	TTC12	0.838768	4.44753e-08	6.35767e-07
	IL12RB1	2.96635	4.4531e-08	6.3585e-07
	SCN8A	2.90992	4.46375e-08	6.36658e-07
	FURIN	-0.715197	4.50575e-08	6.41931e-07
	TPD52	-0.652817	4.55479e-08	6.48193e-07
	MARC1	-0.819015	4.59195e-08	6.52668e-07
	RCL1	-0.761823	4.59647e-08	6.52668e-07
	MYO1F	3.38993	4.60521e-08	6.52773e-07
	MDGA1	2.93471	4.60976e-08	6.52773e-07
	NUB1	0.549512	4.61257e-08	6.52773e-07
	ARF6	-0.568154	4.6535e-08	6.57836e-07
	PRKAR1A	0.58851	4.7221e-08	6.66757e-07
	ZNF385A	1.06334	4.72707e-08	6.66757e-07
	ANKRD18A	-1.0082	4.74948e-08	6.69178e-07
	ANKRD36C	-1.55325	4.80258e-08	6.75913e-07
	SMIM22	-1.59875	4.81673e-08	6.77156e-07
	MAPK6	-0.723094	4.84255e-08	6.79776e-07
	RSAD2	-1.88611	4.84602e-08	6.79776e-07
	PHTF1	-0.750493	4.92943e-08	6.90716e-07
	C1S	3.44341	4.95364e-08	6.93346e-07
	PANX1	-0.584062	4.97648e-08	6.95779e-07
	BAIAP2	0.571319	4.98321e-08	6.95958e-07
	KRCC1	-0.826546	5.06899e-08	7.06425e-07
	NFKB1	-0.902501	5.06924e-08	7.06425e-07
	EBPL	-0.660349	5.08412e-08	7.07725e-07
	HIP1	-0.986217	5.11212e-08	7.10847e-07
	DZANK1	1.97239	5.12781e-08	7.12236e-07
	ANP32E	-0.955658	5.13328e-08	7.12236e-07
	PKP1	-0.960322	5.15225e-08	7.13939e-07
	FAM227A	2.09026	5.15675e-08	7.13939e-07
	EPC1	-1.28025	5.18681e-08	7.17321e-07
	BDH1	-0.805542	5.22897e-08	7.22368e-07
	SRPK1	-0.569739	5.33704e-08	7.36162e-07
	KIAA1551	-0.764648	5.34202e-08	7.36162e-07
	MEF2C	5.25131	5.35112e-08	7.36162e-07
	RNF219	-0.787709	5.35191e-08	7.36162e-07
	YARS	-0.691045	5.39772e-08	7.41664e-07
	RAPGEFL1	0.971006	5.41663e-08	7.4346e-07
	ATRNL1	4.20474	5.44444e-08	7.46473e-07
	SLC22A18	-1.42788	5.45308e-08	7.46856e-07
	TMEM192	-0.660759	5.59503e-08	7.65256e-07
	AFG3L2	-0.559938	5.59943e-08	7.65256e-07
	XKR8	-0.67709	5.64311e-08	7.69005e-07
	ZFP36L2	-0.593171	5.64489e-08	7.69005e-07
	KCNN3	6.37547	5.64496e-08	7.69005e-07
	C20orf96	0.909402	5.71235e-08	7.77118e-07
	LTBP4	1.21547	5.71671e-08	7.77118e-07
	ANKRD24	2.91357	5.74807e-08	7.79903e-07
	SZRD1	-0.590258	5.75332e-08	7.79903e-07
	STK17B	-0.76688	5.75554e-08	7.79903e-07
	KCP	1.58949	5.77564e-08	7.81795e-07
	MLST8	-0.618183	5.79226e-08	7.82848e-07
	RHOD	-0.778042	5.79605e-08	7.82848e-07
	PHACTR1	4.13014	5.80183e-08	7.82848e-07
	ABCA13	2.89295	5.82563e-08	7.84808e-07
	ADGRE5	-0.647507	5.82867e-08	7.84808e-07
	GBP2	2.92284	5.84131e-08	7.84914e-07
	DCAF13	-0.667842	5.84176e-08	7.84914e-07
	AKR1C2	4.17094	5.88464e-08	7.8936e-07
	GARS	-0.710223	5.88724e-08	7.8936e-07
	FRMPD2	2.09625	5.89629e-08	7.89744e-07
	ARHGAP18	-0.606403	5.91132e-08	7.90926e-07
	LRFN4	-0.85398	5.9334e-08	7.9262e-07
	TFDP2	0.759612	5.93641e-08	7.9262e-07
	LCN12	3.14733	5.94779e-08	7.93308e-07
	UBXN10	4.92013	6.00587e-08	8.00218e-07
	ZNRF2	-0.673791	6.12786e-08	8.1562e-07
	KCTD2	0.618728	6.18792e-08	8.22755e-07
	DMBX1	-1.6301	6.23121e-08	8.27647e-07
	TSPOAP1	4.30508	6.23789e-08	8.27673e-07
	FAM171A2	2.55594	6.25455e-08	8.2902e-07
	DSC2	-0.905065	6.26547e-08	8.29605e-07
	IL11	1.30295	6.28502e-08	8.31331e-07
	ZNF570	4.46489	6.48655e-08	8.57098e-07
	ICOSLG	-1.73723	6.5511e-08	8.64731e-07
	RNASEH1	-0.672997	6.57944e-08	8.67574e-07
	USP11	0.677157	6.66995e-08	8.786e-07
	CCDC80	1.31914	6.71238e-08	8.83277e-07
	TRIM29	0.55236	6.72981e-08	8.84658e-07
	PPP4R3B	-0.544529	6.75629e-08	8.87224e-07
	ZBTB2	-0.78493	6.77976e-08	8.89391e-07
	PDZD8	-0.600766	6.79933e-08	8.91041e-07
	ACSF2	1.08608	6.81748e-08	8.92502e-07
	PSMC1	-0.587179	6.86548e-08	8.97864e-07
	TPST1	0.941418	6.93092e-08	9.05493e-07
	MTRF1	-0.938532	7.062e-08	9.21674e-07
	ZNF385C	2.19055	7.19877e-08	9.38563e-07
	FAM126A	-0.62586	7.20783e-08	9.38785e-07
	IGFBP4	5.33556	7.22861e-08	9.40531e-07
	AFMID	0.835338	7.24408e-08	9.41424e-07
	FAM174B	-1.34345	7.25024e-08	9.41424e-07
	CYP4F11	2.68836	7.26674e-08	9.42606e-07
	FKBP14	-0.688076	7.31093e-08	9.46029e-07
	KDM2A	-0.57702	7.3127e-08	9.46029e-07
	ZNF577	1.23924	7.31924e-08	9.46029e-07
	EMID1	3.94351	7.33314e-08	9.46029e-07
	LMCD1	1.96513	7.33679e-08	9.46029e-07
	METTL7A	1.89211	7.33764e-08	9.46029e-07
	GNPNAT1	-0.79542	7.37595e-08	9.50007e-07
	C5orf34	-0.871981	7.39317e-08	9.51265e-07
	FAIM	-0.789035	7.4293e-08	9.53915e-07
	DYRK4	0.862999	7.43503e-08	9.53915e-07
	CCDC88A	-0.975258	7.43622e-08	9.53915e-07
	FAM212B	2.86889	7.45681e-08	9.55595e-07
	CES4A	2.29757	7.55191e-08	9.66811e-07
	TUBGCP3	-0.918335	7.61702e-08	9.74169e-07
	ZC4H2	5.48364	7.82496e-08	9.9976e-07
	WIPF3	2.51164	7.83299e-08	9.99784e-07
	TRABD2A	1.47037	7.84689e-08	1.00056e-06
	FGFR2	3.12769	7.9683e-08	1.01502e-06
	S100A16	-0.774296	8.01272e-08	1.01966e-06
	MYO7A	2.21286	8.13711e-08	1.03446e-06
	CALML5	2.42651	8.15354e-08	1.03552e-06
	TMEM255B	1.3798	8.18786e-08	1.03884e-06
	ALDH1B1	-0.606288	8.196e-08	1.03884e-06
	TSPAN1	1.09073	8.23477e-08	1.04272e-06
	NAF1	-0.738402	8.2469e-08	1.04322e-06
	RPS6KA1	-0.52817	8.28241e-08	1.04602e-06
	SLC6A13	4.87259	8.2855e-08	1.04602e-06
	APOL3	1.44662	8.37992e-08	1.0569e-06
	PTPRQ	4.71672	8.41256e-08	1.05997e-06
	PKP3	-0.717079	8.42745e-08	1.06079e-06
	DUSP4	0.712186	8.47237e-08	1.0654e-06
	PRDM8	1.16021	8.66326e-08	1.08833e-06
	FAM174A	0.860643	8.74138e-08	1.09706e-06
	MFAP2	1.3613	8.76846e-08	1.09938e-06
	LUC7L3	0.604049	8.83943e-08	1.10719e-06
	MAP3K8	-1.01668	8.84977e-08	1.10739e-06
	ANP32A	-0.659891	8.87242e-08	1.10914e-06
	TMEM86A	2.1764	9.0083e-08	1.12435e-06
	CTBP2	-0.570154	9.01173e-08	1.12435e-06
	CILP2	2.05955	9.04123e-08	1.12693e-06
	ADAL	1.23563	9.0528e-08	1.12727e-06
	PDHA1	-0.554494	9.08524e-08	1.13017e-06
	CHST12	0.604064	9.10222e-08	1.13017e-06
	SALL4	4.44008	9.1027e-08	1.13017e-06
	KRT5	-2.14849	9.21089e-08	1.14249e-06
	EIF4G2	-0.833307	9.26708e-08	1.14834e-06
	PTPRK	0.796191	9.42886e-08	1.16726e-06
	SERPINB8	-0.955187	9.46904e-08	1.17109e-06
	CDK2AP1	-0.704576	9.50944e-08	1.17427e-06
	ZNF563	1.55606	9.5131e-08	1.17427e-06
	APLP1	3.22274	9.52938e-08	1.17514e-06
	ATP6AP1L	2.22284	9.55672e-08	1.17706e-06
	S100A14	-1.56371	9.56347e-08	1.17706e-06
	TCTN1	0.696404	9.57434e-08	1.17727e-06
	POLG2	1.00296	9.60051e-08	1.17935e-06
	CDH10	3.46817	9.62551e-08	1.18128e-06
	GPR37	3.39433	9.66641e-08	1.18458e-06
	KLHL13	2.46177	9.67102e-08	1.18458e-06
	RPL19	0.798742	9.70704e-08	1.18785e-06
	YBX1	-0.582372	9.73293e-08	1.18988e-06
	WNT7A	1.29363	9.77112e-08	1.19341e-06
	RAB36	1.70318	9.79334e-08	1.19497e-06
	GXYLT1	-0.722456	9.80717e-08	1.19552e-06
	ZNF691	1.15578	9.87836e-08	1.20269e-06
	DBF4	-0.874382	9.8849e-08	1.20269e-06
	NRAS	-0.622736	9.9431e-08	1.20862e-06
	FAM84B	-0.54552	1.00722e-07	1.22314e-06
	MLXIPL	2.59145	1.0091e-07	1.22426e-06
	RRAGD	2.30692	1.01617e-07	1.23167e-06
	PLCXD2	1.39969	1.01868e-07	1.23354e-06
	CBX7	1.10486	1.02178e-07	1.23612e-06
	PPP2R5A	-0.671056	1.02369e-07	1.23725e-06
	MOCOS	-0.670198	1.03064e-07	1.24448e-06
	LRFN1	1.9595	1.0343e-07	1.24772e-06
	THRA	0.906669	1.04248e-07	1.2564e-06
	PIFO	2.7852	1.04399e-07	1.25703e-06
	SMAGP	-0.614891	1.04805e-07	1.2601e-06
	C1QTNF6	-0.774285	1.04852e-07	1.2601e-06
	GOLGA8B	1.11305	1.05737e-07	1.26954e-06
	SLC2A11	1.31356	1.05851e-07	1.26972e-06
	TMSB15B	2.80818	1.06141e-07	1.27199e-06
	LRRFIP1	-0.556193	1.06644e-07	1.27682e-06
	PLEKHB1	1.84464	1.06771e-07	1.27714e-06
	ZHX1	-0.7392	1.0776e-07	1.28777e-06
	XPO4	-0.853021	1.08284e-07	1.29281e-06
	PIK3AP1	4.53559	1.08759e-07	1.29664e-06
	AKR1C3	2.90733	1.08828e-07	1.29664e-06
	SNCG	1.48075	1.08909e-07	1.29664e-06
	CTHRC1	2.23359	1.09172e-07	1.29855e-06
	ESPNL	3.02584	1.10093e-07	1.30829e-06
	ASPHD2	1.17401	1.1074e-07	1.31475e-06
	ANKRD2	1.27679	1.11157e-07	1.31809e-06
	SCIN	2.46663	1.11227e-07	1.31809e-06
	LAMA4	2.92934	1.11355e-07	1.31837e-06
	KMT5B	-0.60632	1.12055e-07	1.32543e-06
	C12orf49	-0.668038	1.12369e-07	1.3276e-06
	CNPY4	0.935211	1.12519e-07	1.3276e-06
	GRHL1	-1.06944	1.12551e-07	1.3276e-06
	FDXR	0.764368	1.12677e-07	1.32786e-06
	ZIC2	1.41415	1.13247e-07	1.33291e-06
	SDSL	1.22749	1.13315e-07	1.33291e-06
	GPR156	3.2218	1.13625e-07	1.33533e-06
	GPRC5A	0.678561	1.13969e-07	1.33813e-06
	CENPB	-0.733275	1.1424e-07	1.34009e-06
	TRIM13	-0.573007	1.15549e-07	1.35325e-06
	HTR2C	4.18763	1.15574e-07	1.35325e-06
	SOSTDC1	4.83193	1.17061e-07	1.3694e-06
	GTF2F2	-0.575921	1.17348e-07	1.3715e-06
	EFCAB1	5.7652	1.17825e-07	1.37581e-06
	DNAJC4	0.899482	1.18018e-07	1.37639e-06
	KBTBD11	2.28453	1.18091e-07	1.37639e-06
	ZFP91	-0.618361	1.18204e-07	1.37646e-06
	C1QTNF3	3.55604	1.19858e-07	1.39347e-06
	USP2	0.786864	1.19884e-07	1.39347e-06
	TMEM171	1.21195	1.20029e-07	1.39389e-06
	INTS2	0.906943	1.20472e-07	1.39775e-06
	EID1	0.703866	1.21379e-07	1.407e-06
	STOM	0.512549	1.22883e-07	1.42202e-06
	CDIP1	0.661463	1.22897e-07	1.42202e-06
	SNPH	1.68213	1.23262e-07	1.42392e-06
	GABPA	-0.733499	1.23285e-07	1.42392e-06
	REXO2	0.489861	1.23413e-07	1.4241e-06
	EREG	-1.70901	1.2355e-07	1.4244e-06
	SLC25A13	-0.626916	1.23741e-07	1.42532e-06
	GPALPP1	-0.610805	1.24151e-07	1.42874e-06
	SAPCD2	-1.00784	1.24574e-07	1.43232e-06
	SERINC1	0.640055	1.24868e-07	1.43429e-06
	GPR35	2.41827	1.2498e-07	1.43429e-06
	NFE2L1	0.762061	1.25082e-07	1.43429e-06
	GPS1	0.537072	1.25201e-07	1.43436e-06
	LACC1	-0.865622	1.25435e-07	1.43468e-06
	PABPC4L	4.41204	1.25473e-07	1.43468e-06
	PLCL2	-1.6983	1.25616e-07	1.43468e-06
	FAT1	1.17553	1.25679e-07	1.43468e-06
	RABL3	-0.651544	1.26477e-07	1.44249e-06
	NYNRIN	1.1862	1.26665e-07	1.44334e-06
	ZNF302	0.952519	1.27395e-07	1.45037e-06
	DKK3	2.41924	1.27844e-07	1.45418e-06
	TSPAN6	0.513735	1.28406e-07	1.45823e-06
	HHAT	1.88463	1.28651e-07	1.45823e-06
	RFX7	-0.66233	1.28665e-07	1.45823e-06
	WWTR1	-0.782551	1.2873e-07	1.45823e-06
	PBXIP1	2.08321	1.28772e-07	1.45823e-06
	LYPD8	4.73397	1.29286e-07	1.46276e-06
	FREM2	4.01072	1.30183e-07	1.4716e-06
	EIF4EBP2	-0.537005	1.31989e-07	1.49069e-06
	ABTB1	1.44433	1.32392e-07	1.49393e-06
	TSPYL4	1.0267	1.33044e-07	1.49995e-06
	ANKUB1	5.22884	1.3382e-07	1.50612e-06
	LPP	-0.983702	1.33827e-07	1.50612e-06
	TMEM164	-0.650277	1.34944e-07	1.51734e-06
	TDG	-0.784751	1.35429e-07	1.52087e-06
	FAM109B	2.14921	1.35496e-07	1.52087e-06
	KDELC1	-0.878811	1.36222e-07	1.52767e-06
	LAMA1	2.97823	1.36769e-07	1.53247e-06
	SYNPO	1.94227	1.37957e-07	1.54441e-06
	NELFCD	-0.633157	1.382e-07	1.54578e-06
	CDKL5	4.18236	1.38623e-07	1.54915e-06
	GPC2	2.06129	1.39468e-07	1.55723e-06
	LRSAM1	0.710237	1.39773e-07	1.55927e-06
	CEP112	1.83774	1.40258e-07	1.56331e-06
	WDTC1	0.73391	1.40742e-07	1.56694e-06
	CYB5B	-0.606307	1.40829e-07	1.56694e-06
	AMIGO1	1.2944	1.41066e-07	1.56772e-06
	SREBF2	-0.922955	1.41145e-07	1.56772e-06
	RNF150	3.77898	1.41496e-07	1.57024e-06
	ZBTB26	0.986824	1.41987e-07	1.57432e-06
	SLC22A18AS	-1.68205	1.42313e-07	1.57577e-06
	SLC16A2	3.40745	1.42364e-07	1.57577e-06
	C5orf56	1.33306	1.42831e-07	1.57957e-06
	COQ8A	0.757637	1.44222e-07	1.59357e-06
	OSBPL7	0.818393	1.44389e-07	1.59403e-06
	TRAF3	-0.554654	1.44952e-07	1.59886e-06
	SRSF12	4.12807	1.45984e-07	1.60885e-06
	DEF6	-0.820684	1.47335e-07	1.62234e-06
	ST8SIA4	1.47751	1.48041e-07	1.62871e-06
	APOL2	0.79805	1.49846e-07	1.64714e-06
	GNA12	-0.475162	1.49992e-07	1.64733e-06
	SEZ6L2	6.43852	1.50207e-07	1.64827e-06
	PLAT	1.20308	1.50842e-07	1.65322e-06
	TMED5	-0.693058	1.50918e-07	1.65322e-06
	ANK2	5.03803	1.51271e-07	1.65567e-06
	CACYBP	-0.779854	1.51553e-07	1.65734e-06
	PNPO	0.884545	1.51961e-07	1.66037e-06
	LBH	8.25156	1.52729e-07	1.66734e-06
	LGALS9B	1.89736	1.53164e-07	1.67066e-06
	ETNK2	1.18316	1.53901e-07	1.67726e-06
	SLC25A22	-0.68929	1.54989e-07	1.68768e-06
	CDH13	1.03727	1.55835e-07	1.69543e-06
	RBP1	2.55201	1.56566e-07	1.70194e-06
	BCL11A	4.09153	1.57116e-07	1.70616e-06
	WDR45	1.11714	1.57222e-07	1.70616e-06
	SUGCT	3.47772	1.57708e-07	1.70998e-06
	BACH2	2.51938	1.59428e-07	1.72601e-06
	TEAD2	-0.861832	1.59457e-07	1.72601e-06
	SLC25A30	-0.696921	1.60567e-07	1.73655e-06
	PLPP1	0.940136	1.60872e-07	1.73837e-06
	CDS1	-0.585776	1.61517e-07	1.74387e-06
	PALMD	3.22668	1.61917e-07	1.7467e-06
	PANK3	-0.557391	1.62508e-07	1.7516e-06
	MCUB	-0.808912	1.63336e-07	1.75904e-06
	CXXC4	4.35997	1.64074e-07	1.76549e-06
	UCK2	-0.549785	1.65848e-07	1.78242e-06
	DDX42	0.508672	1.65927e-07	1.78242e-06
	UNC13D	0.468108	1.66558e-07	1.7877e-06
	COPRS	-0.778419	1.66732e-07	1.78805e-06
	C17orf113	1.84902	1.67453e-07	1.79428e-06
	TEPSIN	0.872227	1.72652e-07	1.84744e-06
	RPL39L	-0.907718	1.72706e-07	1.84744e-06
	TNFSF9	-2.02481	1.72849e-07	1.84744e-06
	SMIM6	1.80085	1.74124e-07	1.85951e-06
	GSPT1	-0.502773	1.7471e-07	1.86421e-06
	CHD3	-0.615553	1.75079e-07	1.86553e-06
	QSER1	-0.774651	1.75127e-07	1.86553e-06
	GRK3	3.73955	1.75541e-07	1.86822e-06
	CBFB	-0.649751	1.75673e-07	1.86822e-06
	ZNF594	1.63926	1.76055e-07	1.86924e-06
	MYLK	2.0003	1.76255e-07	1.86924e-06
	C6orf62	-0.460705	1.76288e-07	1.86924e-06
	FAM171B	1.74903	1.76354e-07	1.86924e-06
	GGA3	0.593959	1.76517e-07	1.86941e-06
	MIOS	-0.530362	1.77844e-07	1.8819e-06
	PPM1M	0.903476	1.80231e-07	1.90557e-06
	RIPK4	0.841561	1.81042e-07	1.91257e-06
	VWCE	2.17347	1.81195e-07	1.9126e-06
	FOXP4	-0.64427	1.81575e-07	1.91502e-06
	CSRP2	0.947566	1.82289e-07	1.92097e-06
	MYL5	1.29819	1.82571e-07	1.92235e-06
	TIMM17A	-0.621938	1.83007e-07	1.92535e-06
	ALDH3A1	3.28453	1.85864e-07	1.95379e-06
	PRSS21	-1.35584	1.86101e-07	1.95468e-06
	ASB2	1.82445	1.86481e-07	1.95705e-06
	GPER1	-0.87591	1.87168e-07	1.96265e-06
	RAP2A	-0.609466	1.88478e-07	1.97476e-06
	RELT	-0.586409	1.88673e-07	1.97518e-06
	MPV17L	4.02055	1.89064e-07	1.97765e-06
	KIAA1614	1.74075	1.89705e-07	1.98273e-06
	NOV	3.35251	1.89918e-07	1.98333e-06
	RPS6KA4	-0.774979	1.91248e-07	1.99339e-06
	TLE4	-0.835041	1.91408e-07	1.99339e-06
	RHOU	3.98621	1.9149e-07	1.99339e-06
	AQP3	-1.97276	1.9166e-07	1.99339e-06
	SEMA6C	1.99919	1.91663e-07	1.99339e-06
	PREX1	1.5792	1.93172e-07	2.00745e-06
	CELF2	5.09059	1.93874e-07	2.0131e-06
	TNFRSF19	5.86938	1.94579e-07	2.01878e-06
	ZNF620	1.51589	1.94759e-07	2.01901e-06
	TLE3	0.819027	1.95321e-07	2.02318e-06
	TLE1	-0.581756	1.95779e-07	2.0257e-06
	FBLN2	3.08161	1.95882e-07	2.0257e-06
	DOCK11	2.85453	1.96451e-07	2.02994e-06
	TADA3	0.608202	1.97408e-07	2.03818e-06
	SULT1A1	1.34994	1.97824e-07	2.04082e-06
	ZNF788	4.67821	1.984e-07	2.04454e-06
	GPX8	-0.603401	1.98505e-07	2.04454e-06
	HOXB9	0.953646	1.98671e-07	2.04459e-06
	ARF1	-0.467152	1.99131e-07	2.04613e-06
	PHRF1	-0.642741	1.99141e-07	2.04613e-06
	TMEM8B	0.94662	2.03141e-07	2.08462e-06
	SORBS2	1.53297	2.03298e-07	2.08462e-06
	CYP51A1	-1.2383	2.03377e-07	2.08462e-06
	EFHD2	-0.601495	2.05456e-07	2.10423e-06
	HDAC5	2.14286	2.05701e-07	2.10505e-06
	MLLT3	1.66721	2.06827e-07	2.11488e-06
	CAPN5	1.57803	2.07034e-07	2.1153e-06
	FAM50B	1.0273	2.07539e-07	2.11876e-06
	PMM2	-0.778633	2.09031e-07	2.13199e-06
	EPCAM	-0.795658	2.09169e-07	2.13199e-06
	PPID	-0.630983	2.09929e-07	2.13802e-06
	RNF44	0.847353	2.10494e-07	2.14206e-06
	LAD1	-0.515878	2.12826e-07	2.16407e-06
	CFAP74	4.09252	2.13171e-07	2.16546e-06
	SERBP1	-0.570141	2.13303e-07	2.16546e-06
	MAP3K21	-0.887788	2.15928e-07	2.19037e-06
	TLK1	-0.520161	2.1664e-07	2.19585e-06
	BAZ1A	-0.56551	2.17574e-07	2.20356e-06
	GSTT2B	1.86678	2.18295e-07	2.20911e-06
	WDR4	-0.885203	2.20288e-07	2.22752e-06
	UBE2Z	0.451885	2.20768e-07	2.23059e-06
	MARS	-0.508304	2.21303e-07	2.23423e-06
	SLC25A33	-0.741047	2.22935e-07	2.24892e-06
	RNF165	-0.826798	2.25209e-07	2.27007e-06
	TMEM74B	3.5825	2.26344e-07	2.27971e-06
	GRB14	2.20376	2.28269e-07	2.29728e-06
	SSBP2	1.36113	2.28633e-07	2.29913e-06
	HDAC11	0.808399	2.2912e-07	2.30042e-06
	SPTY2D1	-0.568088	2.29122e-07	2.30042e-06
	ALDH3A2	0.631579	2.30015e-07	2.30757e-06
	RCC2	-0.59214	2.30785e-07	2.31347e-06
	RREB1	-0.711728	2.32054e-07	2.32437e-06
	DDX58	-0.627505	2.33119e-07	2.33243e-06
	OGFOD3	0.69231	2.33224e-07	2.33243e-06
	CLGN	4.42303	2.34276e-07	2.34111e-06
	P3H2	1.61601	2.34785e-07	2.34436e-06
	SLC19A2	-0.833737	2.35247e-07	2.34714e-06
	LRRC58	-0.646719	2.36103e-07	2.35139e-06
	TMEM230	0.516844	2.36249e-07	2.35139e-06
	HS3ST1	-0.929911	2.36426e-07	2.35139e-06
	PIK3C2A	-0.702183	2.36691e-07	2.35139e-06
	SCML2	2.31035	2.36805e-07	2.35139e-06
	PRRT3	1.52434	2.36931e-07	2.35139e-06
	CCSAP	-0.623816	2.36965e-07	2.35139e-06
	FAM81A	-0.82534	2.37305e-07	2.35294e-06
	KCNQ5	2.68732	2.37753e-07	2.35555e-06
	AKT3	0.931437	2.37993e-07	2.3561e-06
	BPGM	1.0623	2.3865e-07	2.35898e-06
	USP7	-0.543293	2.38654e-07	2.35898e-06
	CYCS	-0.785118	2.3959e-07	2.36639e-06
	OSCP1	1.19567	2.4035e-07	2.37206e-06
	COX19	-0.549699	2.40618e-07	2.37287e-06
	CHST14	0.658352	2.41801e-07	2.38269e-06
	AATK	1.71755	2.42014e-07	2.38295e-06
	CRISPLD2	1.04703	2.425e-07	2.38562e-06
	ITGB1BP1	-0.597845	2.42659e-07	2.38562e-06
	EID2B	1.66733	2.43587e-07	2.39289e-06
	PAN2	1.03939	2.45164e-07	2.40653e-06
	ALCAM	0.58375	2.45429e-07	2.40728e-06
	VMP1	0.834081	2.46042e-07	2.41143e-06
	SEC63	-0.457865	2.48219e-07	2.43091e-06
	ACAT2	-0.940648	2.49755e-07	2.44284e-06
	TMEM63C	4.87866	2.4982e-07	2.44284e-06
	BDNF	1.0554	2.51723e-07	2.45955e-06
	PRSS56	5.31571	2.53035e-07	2.47048e-06
	SMARCD3	1.40493	2.53352e-07	2.4714e-06
	TWIST1	1.26787	2.53517e-07	2.4714e-06
	C15orf39	-0.650598	2.55787e-07	2.49163e-06
	SAXO2	1.77575	2.56428e-07	2.49597e-06
	MED4	-0.606294	2.56638e-07	2.4961e-06
	TSC22D1	-1.16019	2.57095e-07	2.49864e-06
	PIK3C3	0.579553	2.57311e-07	2.49883e-06
	DTX2	0.627012	2.61343e-07	2.53606e-06
	CAMK4	3.51055	2.62415e-07	2.54453e-06
	DCAF7	0.528296	2.63342e-07	2.55158e-06
	KIZ	1.06201	2.64982e-07	2.56552e-06
	ZNF141	2.05207	2.66318e-07	2.57649e-06
	CCDC28A	0.94636	2.66969e-07	2.58084e-06
	NUFIP1	-0.683427	2.6849e-07	2.59357e-06
	GALNT7	-0.655718	2.69736e-07	2.60364e-06
	MXI1	1.00146	2.72276e-07	2.62448e-06
	WIPI1	1.54107	2.72307e-07	2.62448e-06
	RPP25L	0.663121	2.73433e-07	2.63335e-06
	F2RL1	0.937661	2.73719e-07	2.6341e-06
	JMJD1C	-0.56787	2.73959e-07	2.63443e-06
	PYROXD1	-0.785672	2.76031e-07	2.65235e-06
	NIPA2	-0.625015	2.79897e-07	2.68747e-06
	ZNF397	0.865829	2.81694e-07	2.70228e-06
	SLC2A12	1.82339	2.82105e-07	2.70228e-06
	PDZD7	1.78258	2.82196e-07	2.70228e-06
	PDS5B	-0.633879	2.82494e-07	2.70228e-06
	VCP	-0.532173	2.82498e-07	2.70228e-06
	ARFGEF1	-0.546635	2.84821e-07	2.72101e-06
	SCMH1	-0.750134	2.8494e-07	2.72101e-06
	CASP4	0.695459	2.85097e-07	2.72101e-06
	RTN4RL2	-1.6024	2.86061e-07	2.72817e-06
	LRP1	1.53749	2.86501e-07	2.73033e-06
	RCOR1	-0.516096	2.87835e-07	2.74099e-06
	TMCC3	0.64201	2.89311e-07	2.75109e-06
	ZMIZ1	0.664922	2.89327e-07	2.75109e-06
	TRIM31	1.92195	2.9154e-07	2.77006e-06
	SPAG1	-0.645818	2.94186e-07	2.79312e-06
	TKFC	0.652133	2.95352e-07	2.80211e-06
	PPP1R14B	-0.840964	2.957e-07	2.80287e-06
	PARD3B	1.76039	2.95872e-07	2.80287e-06
	KCNMB4	1.49552	2.974e-07	2.81525e-06
	KCNE3	3.4931	2.98073e-07	2.81953e-06
	CYP1B1	-1.32562	2.99841e-07	2.83416e-06
	RAD21L1	2.20837	3.00893e-07	2.84199e-06
	GGT6	2.50871	3.02212e-07	2.85231e-06
	ZFP57	2.74782	3.02598e-07	2.85231e-06
	SPTBN2	-0.833893	3.02657e-07	2.85231e-06
	ARHGEF28	0.869519	3.02972e-07	2.85317e-06
	SLC46A1	0.889497	3.04284e-07	2.86342e-06
	RAB11FIP4	-0.696306	3.05182e-07	2.86896e-06
	PRR29	2.67773	3.05323e-07	2.86896e-06
	CAMK2N1	0.613268	3.05797e-07	2.8713e-06
	ANXA3	-0.500509	3.06112e-07	2.87213e-06
	MAGEE1	0.877987	3.06395e-07	2.87268e-06
	TAF1B	-0.749977	3.083e-07	2.88842e-06
	IFT46	0.636977	3.0966e-07	2.89721e-06
	ZNF554	1.09858	3.09693e-07	2.89721e-06
	ISYNA1	0.830359	3.14363e-07	2.93875e-06
	MAGI2	2.59621	3.16498e-07	2.95653e-06
	MRPL13	-0.577288	3.16938e-07	2.95848e-06
	SYTL3	0.775895	3.19321e-07	2.97638e-06
	SHMT2	-0.54759	3.19324e-07	2.97638e-06
	B3GNTL1	0.992629	3.21018e-07	2.99e-06
	APLP2	0.654196	3.22831e-07	3.00326e-06
	LRRTM4	4.58838	3.22914e-07	3.00326e-06
	UCHL5	-0.61282	3.24873e-07	3.01929e-06
	GAB2	1.00817	3.25212e-07	3.02023e-06
	ARNTL2	-0.639482	3.26695e-07	3.03179e-06
	FAM214A	1.06089	3.27602e-07	3.03582e-06
	PTPRJ	-0.824882	3.27605e-07	3.03582e-06
	SPCS3	-0.492797	3.2801e-07	3.03736e-06
	TRIB3	-0.872933	3.30039e-07	3.05393e-06
	C1QTNF1	0.945344	3.32164e-07	3.06931e-06
	PHLPP1	-0.603224	3.32389e-07	3.06931e-06
	RCAN1	0.573343	3.32423e-07	3.06931e-06
	DCXR	0.702925	3.33085e-07	3.07321e-06
	LOX	1.03908	3.3445e-07	3.08356e-06
	COL18A1	1.38684	3.35343e-07	3.08956e-06
	COPS5	-0.501193	3.36019e-07	3.09161e-06
	KLHL3	1.19541	3.3605e-07	3.09161e-06
	PSMG1	-0.64245	3.39732e-07	3.12323e-06
	LRR1	-0.867918	3.40642e-07	3.12934e-06
	C19orf54	0.832226	3.42225e-07	3.14162e-06
	FAT4	3.82403	3.43508e-07	3.15113e-06
	HCAR2	1.36685	3.4447e-07	3.15769e-06
	TMEM231	1.66187	3.44886e-07	3.15922e-06
	RUNX1	0.508699	3.45394e-07	3.16161e-06
	PPP1R14C	1.01078	3.46794e-07	3.17214e-06
	THSD1	1.14214	3.47078e-07	3.17247e-06
	IVNS1ABP	0.957677	3.48034e-07	3.17893e-06
	NCOR1	-0.607864	3.4883e-07	3.18278e-06
	CASC3	0.604035	3.48955e-07	3.18278e-06
	TIPRL	-0.506865	3.50188e-07	3.1917e-06
	PRELID1	-0.603485	3.50434e-07	3.1917e-06
	STK24	-0.731572	3.52897e-07	3.21094e-06
	CCDC7	-1.1936	3.5305e-07	3.21094e-06
	SMIM10L2A	4.88503	3.53354e-07	3.21142e-06
	CMIP	0.610099	3.5497e-07	3.2238e-06
	CLDN15	0.751018	3.55686e-07	3.22801e-06
	KIAA1841	-0.781225	3.57129e-07	3.2388e-06
	FCHO1	2.88155	3.59295e-07	3.2561e-06
	SERPINE1	1.67676	3.59717e-07	3.2561e-06
	BBS9	0.942991	3.59904e-07	3.2561e-06
	C5orf38	1.24885	3.60244e-07	3.2561e-06
	FAM177A1	-0.490408	3.60314e-07	3.2561e-06
	JRKL	0.94086	3.61969e-07	3.26875e-06
	ARHGAP40	1.17012	3.623e-07	3.26941e-06
	TMEM42	0.997073	3.64722e-07	3.28894e-06
	PTX3	-1.44216	3.69111e-07	3.32618e-06
	SAMSN1	4.07818	3.71551e-07	3.34579e-06
	TTC30B	1.12407	3.73547e-07	3.3614e-06
	RTL8C	0.782894	3.756e-07	3.37749e-06
	GPSM2	-0.803134	3.76783e-07	3.38574e-06
	PRCD	3.14107	3.79764e-07	3.41012e-06
	MSANTD3	-0.569063	3.81222e-07	3.42081e-06
	ZNF493	1.66668	3.81611e-07	3.42188e-06
	PLB1	2.46083	3.83531e-07	3.43668e-06
	NT5DC1	0.545281	3.84107e-07	3.43943e-06
	LZTS3	1.29717	3.8472e-07	3.4425e-06
	PHLPP2	-0.761192	3.85338e-07	3.44375e-06
	MTURN	0.727322	3.85532e-07	3.44375e-06
	KCNQ4	-1.65984	3.85669e-07	3.44375e-06
	DDIT4L	5.33925	3.88903e-07	3.47019e-06
	SMOX	-0.771345	3.96285e-07	3.53359e-06
	EEF1AKMT1	-1.39954	3.96655e-07	3.53441e-06
	ZNF345	2.0106	3.96932e-07	3.53441e-06
	MRC2	4.79295	3.97837e-07	3.54e-06
	KIF5C	4.02919	4.00689e-07	3.56289e-06
	ZNF512	0.628697	4.0097e-07	3.56291e-06
	PXYLP1	0.963274	4.01373e-07	3.564e-06
	PLAUR	-0.606546	4.03844e-07	3.58345e-06
	AEBP1	2.62699	4.05849e-07	3.5979e-06
	LRP8	-0.731751	4.06037e-07	3.5979e-06
	GPR87	0.590583	4.08609e-07	3.61818e-06
	COA3	0.693753	4.10102e-07	3.62888e-06
	GOSR2	0.642247	4.13696e-07	3.65814e-06
	ACAA2	0.84716	4.1462e-07	3.66377e-06
	ADAMTS13	2.09092	4.17365e-07	3.68547e-06
	SLC25A27	1.80471	4.1993e-07	3.70555e-06
	SFMBT2	4.26815	4.20813e-07	3.71078e-06
	XPOT	-0.61391	4.21664e-07	3.71571e-06
	TOR3A	-0.710062	4.24461e-07	3.73778e-06
	CEACAM1	1.56814	4.25033e-07	3.74024e-06
	TRIB1	-1.01058	4.26225e-07	3.74814e-06
	AK2	-0.431707	4.26556e-07	3.74846e-06
	NES	1.78683	4.28217e-07	3.76047e-06
	EBP	-0.825147	4.28671e-07	3.76186e-06
	COG6	-0.651911	4.29618e-07	3.76757e-06
	SLC25A37	0.689937	4.30727e-07	3.77471e-06
	WDYHV1	-0.665512	4.31275e-07	3.77692e-06
	USP31	-0.543198	4.31772e-07	3.77867e-06
	CCR7	5.25017	4.35229e-07	3.80631e-06
	PSTPIP2	0.568568	4.36695e-07	3.81652e-06
	MAP3K6	-0.647747	4.4392e-07	3.877e-06
	DDO	2.82754	4.4808e-07	3.91066e-06
	IL27RA	-0.730398	4.49195e-07	3.9177e-06
	CDH12	2.31459	4.49722e-07	3.91962e-06
	PLAA	-0.453236	4.50527e-07	3.92396e-06
	VPS25	0.500439	4.5116e-07	3.92678e-06
	FABP5	0.776996	4.52994e-07	3.94006e-06
	PCDH17	1.70716	4.5454e-07	3.95081e-06
	COL12A1	0.747909	4.58733e-07	3.98233e-06
	CDV3	-0.505297	4.58791e-07	3.98233e-06
	MTCH2	-0.613057	4.62099e-07	4.00832e-06
	CD24	0.744279	4.63069e-07	4.01333e-06
	HUS1	-0.582234	4.63307e-07	4.01333e-06
	SNF8	0.693101	4.6413e-07	4.01773e-06
	SNX9	-0.49598	4.64666e-07	4.01965e-06
	COG3	-0.646405	4.65492e-07	4.02406e-06
	APBA1	1.75575	4.66088e-07	4.02648e-06
	ARHGAP19	-0.902604	4.69408e-07	4.05242e-06
	HVCN1	2.32269	4.69782e-07	4.05291e-06
	MST1	1.97013	4.71735e-07	4.0633e-06
	EOGT	-0.589086	4.71744e-07	4.0633e-06
	RALGDS	0.810651	4.71943e-07	4.0633e-06
	ITGA5	-1.10973	4.73468e-07	4.07368e-06
	LLGL2	-0.573369	4.75331e-07	4.08542e-06
	CEP68	1.11433	4.75474e-07	4.08542e-06
	AP1S2	-0.80716	4.78616e-07	4.10966e-06
	UGT1A1	3.79169	4.79272e-07	4.11251e-06
	DENND6A	-0.566345	4.82488e-07	4.13733e-06
	CAB39L	0.774588	4.83542e-07	4.14358e-06
	SATB1	1.93543	4.8459e-07	4.14977e-06
	UBE2V2	-0.475877	4.85477e-07	4.15457e-06
	PAK4	-0.416246	4.86373e-07	4.15705e-06
	VCAN	3.3683	4.86418e-07	4.15705e-06
	USP3	-0.657014	4.92882e-07	4.20851e-06
	PLXNA2	0.707462	4.931e-07	4.20851e-06
	ACSS2	-0.734387	4.97927e-07	4.24686e-06
	WIPI2	0.542357	4.99644e-07	4.25866e-06
	MFGE8	1.28832	5.00768e-07	4.26509e-06
	DPYSL4	4.93291	5.01067e-07	4.26509e-06
	TRAF1	1.28839	5.01441e-07	4.26543e-06
	TSLP	3.24127	5.0228e-07	4.26972e-06
	ATP5H	0.585493	5.03293e-07	4.27548e-06
	PGM1	-0.522777	5.08029e-07	4.31283e-06
	AREG	-1.28467	5.10134e-07	4.32782e-06
	C1orf159	-0.53731	5.1055e-07	4.32847e-06
	DPH5	0.578369	5.1294e-07	4.34317e-06
	NREP	1.91305	5.12965e-07	4.34317e-06
	RARRES3	1.53025	5.14811e-07	4.35591e-06
	ZNF658	1.0888	5.21978e-07	4.41362e-06
	ACSL1	-0.78111	5.24494e-07	4.43196e-06
	KCNK1	-0.717377	5.26072e-07	4.44235e-06
	INPP1	0.659633	5.29569e-07	4.46892e-06
	MTCL1	1.19489	5.30336e-07	4.47106e-06
	ZFP14	1.33651	5.30524e-07	4.47106e-06
	CALHM2	-0.792399	5.31349e-07	4.47505e-06
	MYL12A	-0.589377	5.3391e-07	4.49365e-06
	TMEM44	-0.778985	5.35031e-07	4.50012e-06
	RPS6KA5	1.1962	5.35684e-07	4.50264e-06
	IL1B	1.08575	5.36292e-07	4.50478e-06
	SMOC2	1.65609	5.38966e-07	4.52426e-06
	TRIM37	0.547089	5.39781e-07	4.52812e-06
	CASP3	-0.56791	5.40319e-07	4.52966e-06
	DERL1	-0.409049	5.42956e-07	4.54877e-06
	GCH1	-0.789955	5.44101e-07	4.55538e-06
	NAP1L2	1.85441	5.44785e-07	4.5581e-06
	LRCH1	-0.557298	5.46025e-07	4.56548e-06
	CPS1	2.78911	5.46868e-07	4.56954e-06
	YJEFN3	1.41053	5.47921e-07	4.57534e-06
	RNF13	0.472909	5.52023e-07	4.60657e-06
	CABLES1	-0.711698	5.54596e-07	4.62502e-06
	HOXC12	1.6766	5.67914e-07	4.73299e-06
	CFL2	-0.69899	5.68691e-07	4.73637e-06
	RHBDL1	1.40456	5.7182e-07	4.75932e-06
	GLRX2	-0.737664	5.76087e-07	4.79171e-06
	NHLRC1	1.94992	5.76952e-07	4.79577e-06
	FAM49B	-0.485177	5.77873e-07	4.8003e-06
	RAC3	0.887514	5.79439e-07	4.81017e-06
	MUC5AC	2.20906	5.80035e-07	4.81199e-06
	CASKIN1	2.87152	5.82405e-07	4.82851e-06
	TLCD1	0.78785	5.83175e-07	4.83175e-06
	PTBP1	-0.575388	5.83868e-07	4.83435e-06
	RAB40A	2.09908	5.86931e-07	4.85656e-06
	CNN3	-0.645327	5.92562e-07	4.89997e-06
	PRMT3	-0.747943	5.93041e-07	4.90071e-06
	AIDA	-0.681566	5.9342e-07	4.90071e-06
	MKI67	-1.00069	5.9702e-07	4.92725e-06
	SLC5A6	-0.887585	5.98158e-07	4.93345e-06
	SH3D19	-0.532331	6.03329e-07	4.97288e-06
	EDNRB	4.306	6.04328e-07	4.9779e-06
	ZADH2	-0.569665	6.11096e-07	5.03039e-06
	PIK3CG	-1.19984	6.14218e-07	5.05283e-06
	BCL2A1	3.30731	6.20505e-07	5.10127e-06
	RGS11	5.09007	6.22511e-07	5.11446e-06
	PIH1D2	1.3742	6.26278e-07	5.14209e-06
	CCZ1B	-0.522729	6.31875e-07	5.18471e-06
	BCAP29	-0.471389	6.32518e-07	5.18665e-06
	CDH8	2.33224	6.40915e-07	5.25213e-06
	C11orf71	1.81747	6.43244e-07	5.26783e-06
	FAM71E1	1.77253	6.44719e-07	5.27652e-06
	PDE1C	3.28695	6.48488e-07	5.30265e-06
	NAT10	-0.612299	6.48995e-07	5.30265e-06
	HNRNPL	-0.490167	6.4916e-07	5.30265e-06
	STAT5A	-0.558151	6.50143e-07	5.30728e-06
	AMY2B	3.60384	6.51318e-07	5.31347e-06
	GMFB	-0.54848	6.52068e-07	5.31619e-06
	USP4	-0.635621	6.53032e-07	5.32064e-06
	TRMT11	-0.574756	6.60739e-07	5.38e-06
	ZNF569	1.98045	6.61244e-07	5.38068e-06
	TRIML2	0.747075	6.63454e-07	5.39522e-06
	PCBD2	-0.843063	6.65955e-07	5.40879e-06
	SECTM1	1.16013	6.65971e-07	5.40879e-06
	THNSL1	-1.19182	6.74177e-07	5.47195e-06
	TMEM9B	-0.46322	6.78136e-07	5.50058e-06
	SDK1	2.70274	6.78722e-07	5.50183e-06
	GOLM1	-0.536153	6.8431e-07	5.54361e-06
	HMGN5	1.26133	6.87291e-07	5.56422e-06
	NKX6-1	2.00166	6.93429e-07	5.61035e-06
	TAGLN	1.5797	6.94677e-07	5.61688e-06
	VCPIP1	-0.589279	6.95625e-07	5.62098e-06
	ROBO4	-1.4549	6.96858e-07	5.62523e-06
	GPSM3	1.71182	6.97063e-07	5.62523e-06
	UGGT2	-0.476866	6.97474e-07	5.62523e-06
	XBP1	-0.93456	6.98645e-07	5.63111e-06
	HIST1H2BJ	-1.44332	7.01788e-07	5.65288e-06
	AJAP1	-1.8962	7.02574e-07	5.65563e-06
	ELOVL3	1.4941	7.10055e-07	5.71115e-06
	IMPA2	-0.751225	7.10366e-07	5.71115e-06
	PDE4B	1.54533	7.13868e-07	5.73568e-06
	GJB3	-0.46885	7.17929e-07	5.76468e-06
	MTMR2	-0.628829	7.19212e-07	5.77135e-06
	NCCRP1	0.849497	7.20621e-07	5.77902e-06
	SOAT1	-0.616688	7.29393e-07	5.84522e-06
	SLC6A9	-1.04738	7.29792e-07	5.84522e-06
	AL365205.1	1.46163	7.34197e-07	5.8768e-06
	NEK11	1.76045	7.35021e-07	5.87971e-06
	PROCA1	1.81698	7.35969e-07	5.88348e-06
	CNFN	1.77896	7.36416e-07	5.88348e-06
	BAMBI	-1.34334	7.3884e-07	5.89916e-06
	EME1	1.19172	7.44369e-07	5.93958e-06
	LYPD5	0.878489	7.45304e-07	5.94312e-06
	CCDC102B	1.9412	7.45745e-07	5.94312e-06
	AZIN2	1.50919	7.46951e-07	5.94673e-06
	DMD	1.19197	7.4713e-07	5.94673e-06
	PPM1D	0.71832	7.48234e-07	5.9518e-06
	APPBP2	0.635201	7.50173e-07	5.9635e-06
	HMGB1	-0.758116	7.53341e-07	5.98495e-06
	MGAT5B	0.881038	7.55068e-07	5.99399e-06
	STIP1	-0.610037	7.55419e-07	5.99399e-06
	ADAMTSL4	1.23302	7.56361e-07	5.99774e-06
	APIP	-0.597048	7.58267e-07	6.00911e-06
	MRPS34	-0.509747	7.6033e-07	6.02037e-06
	RIC8A	-0.463979	7.60632e-07	6.02037e-06
	CYBRD1	0.984939	7.66956e-07	6.06178e-06
	RPF2	-0.523257	7.67227e-07	6.06178e-06
	IFT43	0.731061	7.68064e-07	6.06178e-06
	NEK6	0.506779	7.68065e-07	6.06178e-06
	PODXL2	0.625928	7.68241e-07	6.06178e-06
	AJUBA	0.658447	7.69992e-07	6.07184e-06
	SIRPB2	2.30613	7.71312e-07	6.07849e-06
	NADK2	-0.573615	7.73456e-07	6.09163e-06
	EHD4	-0.446017	7.77573e-07	6.12027e-06
	PADI2	-1.71145	7.78672e-07	6.12514e-06
	NSRP1	-0.515489	7.86343e-07	6.17687e-06
	HGFAC	3.81504	7.86443e-07	6.17687e-06
	PDE5A	1.26506	7.86702e-07	6.17687e-06
	IL18R1	1.61204	7.89451e-07	6.19464e-06
	ATM	0.75046	8.02301e-07	6.2916e-06
	GSTK1	0.767763	8.1089e-07	6.35505e-06
	RALB	-0.437556	8.11949e-07	6.35943e-06
	NXPE3	0.757902	8.13279e-07	6.36336e-06
	SPIN3	1.01807	8.13448e-07	6.36336e-06
	SLC16A13	-1.00918	8.1478e-07	6.36987e-06
	PTMA	-0.640055	8.16401e-07	6.37863e-06
	CDC42EP3	0.688848	8.18145e-07	6.38835e-06
	AVIL	1.56682	8.22077e-07	6.41512e-06
	UBN1	-0.502417	8.26858e-07	6.44848e-06
	RBP4	2.96405	8.36048e-07	6.51617e-06
	SHISA4	1.4727	8.43003e-07	6.56636e-06
	HIST1H4I	-0.803157	8.44145e-07	6.57061e-06
	MALL	-1.04605	8.44579e-07	6.57061e-06
	PAM	0.773443	8.45385e-07	6.57214e-06
	HGH1	-0.621446	8.45807e-07	6.57214e-06
	USP16	-0.576378	8.47592e-07	6.582e-06
	CTSB	0.772082	8.49868e-07	6.59566e-06
	PMM1	0.767957	8.57355e-07	6.64448e-06
	LSM14A	-0.459149	8.5753e-07	6.64448e-06
	ANKRD33B	2.3848	8.57722e-07	6.64448e-06
	LDAH	-0.582987	8.60795e-07	6.66424e-06
	SLC34A3	-0.955402	8.63756e-07	6.6831e-06
	CDK20	0.844737	8.72007e-07	6.74285e-06
	SPP1	4.12113	8.72738e-07	6.74441e-06
	NLRP7	5.26869	8.77196e-07	6.77476e-06
	PLEK2	-0.451601	8.86703e-07	6.84403e-06
	TCEAL9	0.656307	8.8977e-07	6.86356e-06
	STX17	-0.688571	8.91236e-07	6.8707e-06
	ANKRD22	-1.00366	8.91998e-07	6.87242e-06
	HNRNPA2B1	-0.656282	8.93095e-07	6.87672e-06
	GPRASP2	1.40338	8.94978e-07	6.88706e-06
	TGFBI	0.982744	8.9891e-07	6.91013e-06
	TMEM59	0.552037	8.99059e-07	6.91013e-06
	ACTA2	1.02515	9.02413e-07	6.92893e-06
	MAMLD1	-1.87892	9.02593e-07	6.92893e-06
	CYP2S1	1.82492	9.03743e-07	6.93359e-06
	MAP3K3	0.739959	9.06805e-07	6.94923e-06
	APEX2	-0.519428	9.06871e-07	6.94923e-06
	MAP4K4	-0.498213	9.07607e-07	6.95069e-06
	DUOX2	5.77529	9.08851e-07	6.95604e-06
	CLIC4	-0.540986	9.11283e-07	6.9701e-06
	LRCH3	-0.59983	9.11782e-07	6.9701e-06
	ZNF485	0.934194	9.1297e-07	6.975e-06
	RAPGEF4	1.67482	9.15576e-07	6.99072e-06
	SGPP2	1.32713	9.18561e-07	7.00932e-06
	CNNM4	-0.528503	9.2005e-07	7.01648e-06
	TMEM45B	-1.45838	9.22435e-07	7.03047e-06
	CGAS	-0.683731	9.24052e-07	7.03858e-06
	ZNF592	-0.506378	9.261e-07	7.04997e-06
	ELP4	-0.512682	9.27097e-07	7.05335e-06
	METTL27	2.00086	9.30023e-07	7.07139e-06
	AASDHPPT	0.515057	9.3164e-07	7.07946e-06
	CNTN1	5.88093	9.41303e-07	7.14863e-06
	MME	3.39389	9.43504e-07	7.1572e-06
	FOXN3	0.937178	9.43554e-07	7.1572e-06
	PCTP	0.496635	9.46594e-07	7.17599e-06
	XDH	0.797372	9.473e-07	7.17708e-06
	HIST1H2BC	-1.70419	9.53356e-07	7.21781e-06
	TNF	-1.61441	9.54279e-07	7.21781e-06
	TWSG1	-0.531174	9.54532e-07	7.21781e-06
	FAM91A1	-0.686529	9.54941e-07	7.21781e-06
	CCDC146	2.11456	9.55555e-07	7.21818e-06
	PPP1CA	-0.48644	9.61601e-07	7.25627e-06
	CAPRIN1	-0.489281	9.61737e-07	7.25627e-06
	XPNPEP1	-0.439134	9.63586e-07	7.26593e-06
	ZNF621	0.594428	9.65187e-07	7.2737e-06
	XPO6	-0.531957	9.66534e-07	7.27726e-06
	NIPAL3	0.500305	9.668e-07	7.27726e-06
	CSRP1	-0.466745	9.67587e-07	7.27888e-06
	NBN	-0.732071	9.70139e-07	7.29378e-06
	IKBIP	0.763446	9.7186e-07	7.29901e-06
	PRKCH	-0.512618	9.7198e-07	7.29901e-06
	CLUH	-0.546375	9.75923e-07	7.32431e-06
	RTL8A	0.537065	9.79254e-07	7.34498e-06
	SPCS2	-0.479446	9.80457e-07	7.34968e-06
	ACOXL	0.998988	9.82457e-07	7.36035e-06
	TGM5	2.44589	9.84702e-07	7.37283e-06
	SLC22A31	2.88944	9.88502e-07	7.39694e-06
	OASL	-1.05805	9.89868e-07	7.40282e-06
	STOX1	-1.41827	9.91874e-07	7.41348e-06
	ADSSL1	2.09616	9.94497e-07	7.42873e-06
	APOE	4.30733	9.96168e-07	7.43685e-06
	ILDR1	2.13852	9.97172e-07	7.43999e-06
	SUMF2	0.558513	1.00047e-06	7.46023e-06
	REEP2	1.71121	1.00455e-06	7.48625e-06
	RAD21	-0.680038	1.00643e-06	7.49357e-06
	PLOD3	-0.545984	1.0067e-06	7.49357e-06
	GPR68	1.7076	1.01316e-06	7.53719e-06
	KCNJ12	2.39822	1.02131e-06	7.59343e-06
	PTHLH	1.31178	1.02918e-06	7.64329e-06
	KAT5	-0.644558	1.02922e-06	7.64329e-06
	IDH2	-0.470116	1.03069e-06	7.64981e-06
	ABCC6	1.73089	1.03338e-06	7.66528e-06
	CSK	-0.39049	1.04043e-06	7.71308e-06
	ZNF737	3.332	1.04553e-06	7.74642e-06
	COX6B2	1.88307	1.04928e-06	7.76965e-06
	UTP23	-0.522954	1.05022e-06	7.77211e-06
	RASSF10	2.53839	1.05423e-06	7.79727e-06
	AIFM2	-0.523633	1.05548e-06	7.802e-06
	RIC1	-0.558598	1.06328e-06	7.85506e-06
	CCDC187	5.33366	1.06544e-06	7.86649e-06
	ARFGAP2	-0.492717	1.07068e-06	7.9006e-06
	RSPH1	1.8384	1.07498e-06	7.92771e-06
	C15orf40	0.547931	1.07577e-06	7.92841e-06
	IFT80	0.940181	1.07631e-06	7.92841e-06
	RUNX3	-0.725703	1.07773e-06	7.93429e-06
	APBB3	0.768832	1.07891e-06	7.93837e-06
	NDUFB9	-0.511083	1.08319e-06	7.96104e-06
	PSMD13	-0.516123	1.08324e-06	7.96104e-06
	IGFBP1	3.26702	1.08432e-06	7.96131e-06
	NTF4	2.01335	1.08453e-06	7.96131e-06
	GPM6A	4.25242	1.08888e-06	7.98868e-06
	GGA2	-0.441128	1.09097e-06	7.99943e-06
	GPR173	3.98134	1.09427e-06	8.01898e-06
	TMEM87A	-0.464778	1.09539e-06	8.02261e-06
	DNAJC28	1.64735	1.09625e-06	8.02427e-06
	GALNT6	-0.584912	1.10252e-06	8.06551e-06
	TCP11	3.29238	1.10567e-06	8.08397e-06
	UBAC2	-0.526594	1.1089e-06	8.10205e-06
	AKT1	-0.449377	1.10942e-06	8.10205e-06
	PHLDA2	-0.956399	1.11276e-06	8.12184e-06
	MAPK11	0.768432	1.11536e-06	8.13613e-06
	INPP5K	0.579137	1.11924e-06	8.15747e-06
	TLNRD1	-0.608196	1.11956e-06	8.15747e-06
	PMEPA1	0.720243	1.12947e-06	8.22497e-06
	SLC15A1	3.6797	1.13096e-06	8.23109e-06
	NUCB2	-0.7146	1.1338e-06	8.24703e-06
	INCENP	-0.818433	1.13944e-06	8.28333e-06
	GPR141	4.86708	1.14296e-06	8.30423e-06
	SIDT2	0.897658	1.14829e-06	8.33821e-06
	LRRK2	2.6593	1.14909e-06	8.33905e-06
	UTP11	-0.479293	1.14972e-06	8.33905e-06
	MRNIP	0.861904	1.15848e-06	8.3978e-06
	KLK6	2.43739	1.1633e-06	8.42798e-06
	KCTD14	-1.28507	1.16457e-06	8.42867e-06
	PDP1	-0.745109	1.16472e-06	8.42867e-06
	JAK3	3.01866	1.16775e-06	8.44578e-06
	PDHX	-0.574892	1.17174e-06	8.46984e-06
	SLC38A10	0.560384	1.17958e-06	8.52168e-06
	SLC1A4	1.8091	1.1812e-06	8.52857e-06
	ATP11C	-0.597936	1.18534e-06	8.55064e-06
	NET1	0.883116	1.1856e-06	8.55064e-06
	NT5DC3	-0.842406	1.18805e-06	8.56348e-06
	RPS6KB2	-0.525906	1.199e-06	8.63756e-06
	ATP8A2	2.35178	1.20272e-06	8.65948e-06
	P3H3	3.85461	1.20424e-06	8.66548e-06
	ACAD10	0.756494	1.20608e-06	8.67382e-06
	ITGB5	-0.554155	1.20733e-06	8.67794e-06
	CEP95	0.696603	1.21259e-06	8.71083e-06
	ZC3H13	-0.555434	1.21393e-06	8.71552e-06
	MIEF2	0.701133	1.21864e-06	8.74442e-06
	LTB	-1.86439	1.21959e-06	8.74636e-06
	DCUN1D2	-0.544794	1.22084e-06	8.75039e-06
	UBA5	-0.42643	1.22283e-06	8.75812e-06
	USP19	0.456268	1.22329e-06	8.75812e-06
	CLOCK	-0.541704	1.22967e-06	8.7988e-06
	KIFC2	0.762613	1.23833e-06	8.85188e-06
	SAP30	-0.914626	1.23893e-06	8.85188e-06
	IDO1	4.87085	1.23917e-06	8.85188e-06
	GYG1	-0.646882	1.24203e-06	8.86735e-06
	COLGALT1	-0.590089	1.24818e-06	8.90627e-06
	RARRES1	-1.33306	1.25638e-06	8.95982e-06
	TMX1	-0.554364	1.26058e-06	8.98473e-06
	ST7	-0.58416	1.26444e-06	9.00717e-06
	MUM1L1	3.23263	1.26846e-06	9.03077e-06
	CLSTN3	0.910706	1.27403e-06	9.06535e-06
	KLHL35	1.19946	1.27714e-06	9.08245e-06
	UBL4A	-0.463967	1.27844e-06	9.08662e-06
	NUDCD1	-0.475816	1.29083e-06	9.16955e-06
	LITAF	0.527926	1.29333e-06	9.18218e-06
	COMMD3	-0.902239	1.29667e-06	9.2008e-06
	FBXL6	-0.609023	1.30231e-06	9.23571e-06
	CLBA1	0.874463	1.30621e-06	9.2582e-06
	SURF1	0.809314	1.30729e-06	9.26068e-06
	C8orf48	2.30204	1.31198e-06	9.28878e-06
	GLRX3	-0.625662	1.3144e-06	9.3007e-06
	ZNF585B	1.63593	1.31538e-06	9.3025e-06
	PSMD7	-0.456188	1.31621e-06	9.30319e-06
	DAZAP1	-0.577413	1.32177e-06	9.33732e-06
	P2RX6	2.09894	1.32534e-06	9.35735e-06
	HEG1	1.15096	1.32696e-06	9.36361e-06
	SGK1	1.18936	1.32833e-06	9.36442e-06
	EEF2K	-0.505737	1.32869e-06	9.36442e-06
	MDH1B	1.96697	1.32928e-06	9.36442e-06
	ASGR1	1.81183	1.33181e-06	9.37707e-06
	PAAF1	0.752876	1.3326e-06	9.37748e-06
	MLKL	-0.924544	1.3403e-06	9.42647e-06
	SMPD3	1.71431	1.3411e-06	9.42686e-06
	CELSR2	0.805728	1.34674e-06	9.46131e-06
	CKMT1B	-1.11891	1.34796e-06	9.46467e-06
	EPM2AIP1	0.797155	1.35115e-06	9.48183e-06
	NUP50	-0.59235	1.36783e-06	9.59164e-06
	HLTF	0.709158	1.3683e-06	9.59164e-06
	LHCGR	4.20403	1.37145e-06	9.60697e-06
	SEMA4A	0.705664	1.37199e-06	9.60697e-06
	PITX1	-0.671677	1.37736e-06	9.63922e-06
	DSC3	0.65602	1.38049e-06	9.65185e-06
	NEK3	-0.98995	1.3812e-06	9.65185e-06
	GATA3	1.32796	1.38143e-06	9.65185e-06
	FAM110B	3.91651	1.38328e-06	9.65946e-06
	NRG1	1.56198	1.38706e-06	9.67955e-06
	PTPRR	1.19139	1.38801e-06	9.67955e-06
	PPM1L	-0.794466	1.38843e-06	9.67955e-06
	RDH11	-0.662165	1.39326e-06	9.70789e-06
	FAM184A	0.862522	1.39932e-06	9.74482e-06
	RGL2	0.527972	1.40106e-06	9.7495e-06
	TTC13	-0.509349	1.40152e-06	9.7495e-06
	ARFRP1	-0.515133	1.4037e-06	9.7593e-06
	SPAG9	0.539595	1.40614e-06	9.77097e-06
	FAM200A	0.544469	1.41191e-06	9.80567e-06
	THEM5	2.8674	1.41596e-06	9.82847e-06
	MSLN	0.927424	1.41815e-06	9.83814e-06
	ETV5	-0.660392	1.4189e-06	9.83814e-06
	PGBD5	4.38271	1.42037e-06	9.84298e-06
	KBTBD6	-0.840954	1.42245e-06	9.85208e-06
	IL7R	-0.710992	1.42334e-06	9.85291e-06
	MORN3	3.11019	1.42679e-06	9.8714e-06
	SLC25A20	0.568812	1.42984e-06	9.88716e-06
	LCA5L	1.88493	1.43138e-06	9.89245e-06
	LRRC23	1.17575	1.43431e-06	9.90191e-06
	INPP5J	0.918718	1.43431e-06	9.90191e-06
	CLDN16	1.79448	1.43887e-06	9.9235e-06
	WDR54	0.999354	1.43899e-06	9.9235e-06
	ABCB10	-0.66487	1.4415e-06	9.93262e-06
	FAM20C	0.703199	1.44187e-06	9.93262e-06
	CD276	-0.486523	1.44328e-06	9.93698e-06
	HOXD11	1.12036	1.45036e-06	9.98033e-06
	COQ2	-0.57084	1.4529e-06	9.99239e-06
	PLD3	0.666223	1.46659e-06	1.00811e-05
	AKR1C1	3.46816	1.48331e-06	1.01906e-05
	JCAD	1.13356	1.48685e-06	1.02094e-05
	TGDS	-0.638124	1.49173e-06	1.02374e-05
	PSMD11	-0.515744	1.49364e-06	1.0245e-05
	KCTD20	-0.552024	1.49472e-06	1.02469e-05
	ZNF239	4.40277	1.49576e-06	1.02485e-05
	ARHGEF6	3.14235	1.50301e-06	1.02926e-05
	CEP131	0.742691	1.5066e-06	1.03117e-05
	ESYT1	-0.567809	1.51137e-06	1.03388e-05
	PPOX	0.899006	1.51242e-06	1.03404e-05
	SETD1B	-0.553551	1.5147e-06	1.03504e-05
	GLS	-0.543389	1.51684e-06	1.03559e-05
	C7orf31	0.674849	1.51712e-06	1.03559e-05
	EXOC7	0.637536	1.51911e-06	1.03639e-05
	CLTCL1	1.32415	1.54393e-06	1.05276e-05
	PTPN18	-0.679965	1.54548e-06	1.05326e-05
	SRSF7	-0.56481	1.55085e-06	1.05603e-05
	AAGAB	-0.389216	1.5512e-06	1.05603e-05
	MAST4	0.734484	1.55733e-06	1.05927e-05
	IL1RL2	1.57369	1.55763e-06	1.05927e-05
	BEX5	1.49521	1.56083e-06	1.06088e-05
	THAP12	-0.573572	1.56268e-06	1.06158e-05
	BDH2	0.873435	1.57413e-06	1.06878e-05
	ZNF846	1.49875	1.57777e-06	1.07042e-05
	PCSK1	1.81137	1.57822e-06	1.07042e-05
	FUBP1	-0.472865	1.58055e-06	1.07127e-05
	PCDHB16	1.73525	1.58115e-06	1.07127e-05
	POF1B	5.2085	1.58514e-06	1.0734e-05
	CTPS1	-0.774654	1.59456e-06	1.0792e-05
	ENO3	0.917298	1.60271e-06	1.08415e-05
	GMPR	2.1061	1.61395e-06	1.09091e-05
	HOXA11	-0.927725	1.61441e-06	1.09091e-05
	MDK	0.946171	1.62133e-06	1.095e-05
	MAST1	2.20071	1.62736e-06	1.09849e-05
	C17orf80	0.618708	1.63016e-06	1.09948e-05
	TCEA2	0.630359	1.63056e-06	1.09948e-05
	ADAP2	1.83287	1.63433e-06	1.10145e-05
	ACCS	0.949608	1.64913e-06	1.11083e-05
	CCZ1	-0.478636	1.66447e-06	1.12057e-05
	NGFR	2.99677	1.68505e-06	1.13332e-05
	STX7	0.416296	1.68519e-06	1.13332e-05
	ARHGAP4	1.59285	1.68965e-06	1.13573e-05
	TIFA	-0.520504	1.69099e-06	1.13603e-05
	GLRB	0.953855	1.69728e-06	1.13965e-05
	KRT222	3.63505	1.70263e-06	1.14265e-05
	IFIT5	-0.598252	1.70919e-06	1.14644e-05
	DAAM2	2.15472	1.71008e-06	1.14644e-05
	FLYWCH1	0.6812	1.71127e-06	1.14663e-05
	SIAH2	-0.590626	1.71274e-06	1.14701e-05
	LTK	2.03166	1.71587e-06	1.14851e-05
	NUCB1	0.597887	1.72791e-06	1.15596e-05
	NMNAT3	1.55847	1.73447e-06	1.15974e-05
	MAPT	2.44437	1.73591e-06	1.16009e-05
	ABCG2	-0.950391	1.74242e-06	1.16384e-05
	DLGAP5	-0.753313	1.74868e-06	1.1674e-05
	PLEKHF2	-0.487243	1.75725e-06	1.17251e-05
	SLC52A2	-0.538461	1.76195e-06	1.17463e-05
	PI4K2A	0.573527	1.76227e-06	1.17463e-05
	ANKRD9	-0.55954	1.77141e-06	1.17965e-05
	MYO15B	2.19702	1.77232e-06	1.17965e-05
	MTFP1	-0.798295	1.77258e-06	1.17965e-05
	USF2	-0.760443	1.78157e-06	1.18421e-05
	PDIA5	-0.59342	1.78179e-06	1.18421e-05
	ACP2	-0.739994	1.78221e-06	1.18421e-05
	GTF2E2	-0.539652	1.78821e-06	1.18757e-05
	CARS2	-0.599957	1.79004e-06	1.18817e-05
	PCK2	-0.519241	1.79544e-06	1.19114e-05
	PRDM9	-2.68701	1.79718e-06	1.19167e-05
	GLIPR1	0.869336	1.80273e-06	1.19473e-05
	KCNK2	3.53216	1.80761e-06	1.19677e-05
	NAA15	-0.558534	1.80768e-06	1.19677e-05
	DVL1	-0.466283	1.81784e-06	1.20287e-05
	EHD2	-0.534132	1.8208e-06	1.2042e-05
	BIRC2	0.464846	1.82692e-06	1.20763e-05
	CCDC24	0.981368	1.83739e-06	1.21392e-05
	FBF1	1.00301	1.84033e-06	1.21523e-05
	FUT11	-0.870548	1.84957e-06	1.2207e-05
	USP25	-0.475653	1.85408e-06	1.22304e-05
	GPT2	-0.450986	1.87263e-06	1.23451e-05
	ESRP2	-0.547698	1.87357e-06	1.23451e-05
	CCDC117	-0.451721	1.87437e-06	1.23451e-05
	CAMK1	1.98174	1.8756e-06	1.23468e-05
	MATN2	1.38919	1.87702e-06	1.23498e-05
	FBXO4	-0.677712	1.87903e-06	1.23566e-05
	CPE	3.36435	1.88185e-06	1.23688e-05
	RPRD1A	0.652295	1.88502e-06	1.23802e-05
	HTRA3	3.91624	1.88552e-06	1.23802e-05
	CA8	4.43239	1.8879e-06	1.23894e-05
	FRMD4A	-0.536238	1.88982e-06	1.23956e-05
	AR	3.18937	1.92755e-06	1.26366e-05
	TTC34	2.04131	1.93017e-06	1.26416e-05
	ACKR3	5.51048	1.9303e-06	1.26416e-05
	EEF1A2	1.4637	1.94552e-06	1.27348e-05
	MAP1B	3.3646	1.94803e-06	1.27447e-05
	RNF130	0.500704	1.95386e-06	1.27762e-05
	ACE2	1.98486	1.96211e-06	1.28236e-05
	PUDP	-0.520172	1.96615e-06	1.28363e-05
	ZNF517	0.834799	1.96686e-06	1.28363e-05
	ADAM19	1.50071	1.96801e-06	1.28363e-05
	ARHGAP11A	-0.933902	1.96808e-06	1.28363e-05
	ADAMTS15	-1.85134	1.9694e-06	1.28384e-05
	NUP88	-0.497148	1.97482e-06	1.28671e-05
	SYNCRIP	-0.623605	1.98073e-06	1.28978e-05
	USP6NL	-0.619653	1.98155e-06	1.28978e-05
	TNK1	-0.620375	1.98519e-06	1.29149e-05
	NTPCR	0.446594	1.9998e-06	1.30033e-05
	TIMM44	-0.486162	2.00285e-06	1.30165e-05
	ATF7IP2	0.941953	2.00901e-06	1.30499e-05
	SPG21	-0.501139	2.01753e-06	1.3097e-05
	TMEM92	2.33667	2.01833e-06	1.3097e-05
	SPRY3	2.65082	2.02151e-06	1.3111e-05
	KLF6	-0.497077	2.02465e-06	1.31247e-05
	FRMD3	3.33331	2.04802e-06	1.32695e-05
	ETV4	0.629675	2.05336e-06	1.32973e-05
	RTCA	-0.474436	2.05674e-06	1.33124e-05
	STPG3	2.78642	2.05796e-06	1.33136e-05
	KCMF1	-0.414444	2.06565e-06	1.33565e-05
	BTN2A2	0.732369	2.06878e-06	1.33661e-05
	ZNF311	1.63292	2.07013e-06	1.33661e-05
	COL28A1	0.977609	2.07028e-06	1.33661e-05
	LYPLAL1	0.659479	2.07311e-06	1.33776e-05
	CORO1A	-0.748273	2.08548e-06	1.34507e-05
	GABRA3	1.23034	2.09136e-06	1.34818e-05
	JTB	-0.578419	2.10412e-06	1.35572e-05
	EHD3	1.03113	2.11276e-06	1.3606e-05
	TPM2	1.16816	2.11406e-06	1.36075e-05
	ITGA2B	1.89515	2.11699e-06	1.36194e-05
	UBE2L3	-0.435751	2.12297e-06	1.3651e-05
	SRSF4	-0.465718	2.12835e-06	1.36718e-05
	CDK14	0.997987	2.12906e-06	1.36718e-05
	TUBA1B	-1.01984	2.12942e-06	1.36718e-05
	FUT4	2.63929	2.13486e-06	1.36999e-05
	SVEP1	1.48022	2.14758e-06	1.37745e-05
	ATG16L2	0.94157	2.15598e-06	1.38215e-05
	SCNN1D	1.16095	2.15927e-06	1.38356e-05
	TEX9	0.900112	2.16676e-06	1.3875e-05
	ATP11B	-0.594251	2.16787e-06	1.3875e-05
	PNPLA2	0.62814	2.16868e-06	1.3875e-05
	ZNF396	2.59776	2.17255e-06	1.38928e-05
	WNT3	0.765014	2.17677e-06	1.39128e-05
	UGCG	0.556571	2.18556e-06	1.39619e-05
	CTNNBIP1	-0.50439	2.19268e-06	1.40005e-05
	EYA1	4.10647	2.20134e-06	1.4047e-05
[truncated: 10,753 more rows]
