# Supplementary material for: Acquisition of Cisplatin Resistance Shifts Head and Neck Squamous Cell Carcinoma Metabolism toward Neutralization of Oxidative Stress
Source: Cancers (Basel). 2020 Jun 24;12(6):1670. doi: 10.3390/cancers12061670 (PMC7352569; doi:10.3390/cancers12061670)
Supplement: Supplementary file 1 [file cancers-12-01670-s001.zip › Supplementary Files 6_2020/Supplementary Table 3 - transporters & carriers.xlsx]

## Sheet: Sheet1
	SUPPLEMENTARY TABLE 3
	A
		GeneSymbol	Fold change (log2 clones/parental)	p-value	q-value
		ATP8B2	5.30819	1.6131e-09	5.181e-08
		ABCA13	2.89295	5.82563e-08	7.84808e-07
		ABCG4	2.36837	1.73563e-05	7.74634e-05
		ATP8A2	2.35178	1.20272e-06	8.65948e-06
		ATP6AP1L	2.22284	9.55672e-08	1.17706e-06
		ATP10B	1.91835	2.23096e-05	9.62345e-05
		ABCC6	1.73089	1.03338e-06	7.66528e-06
		ATP6V0A4	1.70777	2.41723e-05	0.000102946
		ABCA6	1.4165	0.00176435	0.00399737
		ATP2A1	1.28314	0.000191445	0.000592504
		ABCA5	1.18269	8.10306e-10	3.28007e-08
		ATP2C2	0.738481	0.00118222	0.00282823
		ATP7B	0.727382	0.00184926	0.00415872
		ATP6AP2	0.696951	6.45919e-09	1.50294e-07
		ABCA2	0.6438	2.27286e-06	1.44185e-05
		ATP5H	0.585493	5.03293e-07	4.27548e-06
		ABCB6	0.520088	0.00540219	0.0106217
		ATP7A	0.508237	0.00194013	0.00433477
		ATP5G1	0.486575	6.87762e-05	0.000246477
		ABCA7	0.437803	0.00166861	0.00381503
		ATP10D	0.410013	0.000909288	0.00225571
		ABCC10	0.392708	0.00115336	0.00276907
		ATP6V1E2	0.355048	0.0167897	0.0288642
		ATP6V0E2	0.332684	0.000258916	0.00076742
		ATP6V0A1	0.330525	0.00338635	0.00706584
		ATP6V1G1	0.309705	0.000952596	0.00234852
		ATP6V1F	0.300698	0.00528935	0.0104323
		ABCC5	0.293836	0.00773074	0.0145433
		ABCC1	0.281683	0.00142491	0.00332401
		ABCD4	0.23496	0.0189942	0.0321385
		ATP6AP1	0.220472	0.0178965	0.0305323
		ABCB9	0.204035	0.0173533	0.0297329
		ATP13A2	-0.207349	0.0125923	0.0223658
		ABCF1	-0.207846	0.0170014	0.029193
		ATP5O	-0.20926	0.0221478	0.0367143
		ABCB8	-0.21169	0.0252103	0.0411071
		ATP8B1	-0.215988	0.027038	0.043569
		ATP1A1	-0.218551	0.00423532	0.00859397
		ATP1B3	-0.225519	0.00963436	0.0176683
		ATP5F1	-0.243665	0.00550146	0.0107922
		ATP6V1B2	-0.249861	0.00121416	0.00289595
		ABCF2	-0.27252	0.00433448	0.00877425
		ATP5A1	-0.273998	0.000520381	0.00139604
		ABCB7	-0.275538	0.00150175	0.00348223
		ATP5B	-0.311228	0.000543266	0.00144678
		ATP9B	-0.317185	0.00471256	0.00943177
		ABCE1	-0.3528	0.00132336	0.00311452
		ATP2C1	-0.353961	0.000255084	0.00075747
		ATP5G3	-0.371832	0.001342	0.00315483
		ABCD3	-0.383586	1.53649e-05	7.0171e-05
		ATP6V0B	-0.403784	0.000232791	0.000699909
		ATP6V0A2	-0.410148	0.000212639	0.000648803
		ABCA10	-0.48282	0.000350869	0.000994649
		ATP6V0C	-0.459622	0.00674723	0.0129241
		ABCC4	-0.584365	0.000135165	0.000439554
		ATP11B	-0.594251	2.16787e-06	1.3875e-05
		ATP11C	-0.597936	1.18534e-06	8.55064e-06
		ABCB10	-0.66487	1.4415e-06	9.93262e-06
		ATP8A1	-0.745267	0.000811231	0.00204548
		ABCG2	-0.950391	1.74242e-06	1.16384e-05
		ATP2B1	-1.05764	1.0874e-08	2.18354e-07
		ATP13A3	-1.08389	5.38324e-10	2.34272e-08
		ATP11A	-1.10271	2.13567e-09	6.37751e-08
		ATP2B4	-1.48333	2.62886e-08	4.28105e-07
	B
		GeneSymbol	logFC (all clones over HN30)	P.Value	adj.P.Val
		SLC40A1	7.15728	4.38601e-11	3.75342e-09
		SLC6A13	4.87259	8.2855e-08	1.04602e-06
		SLC15A1	3.6797	1.13096e-06	8.23109e-06
		SLC16A2	3.40745	1.42364e-07	1.57577e-06
		SLC47A2	3.26041	3.00952e-06	1.81783e-05
		SLC52A1	3.18026	2.28833e-08	3.85959e-07
		SLC12A7	3.10901	1.75074e-12	4.21201e-10
		SLC2A3	2.92389	0.000676084	0.00174676
		SLC22A31	2.88944	9.88502e-07	7.39694e-06
		SLC7A8	2.85966	2.29296e-06	1.45171e-05
		SLC45A1	2.66565	3.55977e-05	0.000142469
		SLC16A10	2.59005	8.03595e-05	0.000281269
		SLC28A3	2.54124	2.91898e-05	0.000120103
		SLC25A42	2.02334	2.22515e-08	3.78552e-07
		SLC29A3	2.01792	2.2266e-08	3.78552e-07
		SLC15A2	1.96173	9.6233e-11	6.42444e-09
		SLC4A4	1.87343	1.13881e-05	5.46333e-05
		SLC2A12	1.82339	2.82105e-07	2.70228e-06
		SLC1A4	1.8091	1.1812e-06	8.52857e-06
		SLC25A27	1.80471	4.1993e-07	3.70555e-06
		SLC16A12	1.73065	6.16437e-05	0.000224065
		SLC9A3	1.68067	1.61677e-05	7.30269e-05
		SLC48A1	1.52175	1.66454e-13	1.01069e-10
		SLC27A5	1.49097	1.30405e-08	2.47809e-07
		SLC27A1	1.48321	5.67079e-05	0.000209347
		SLC29A4	1.44261	0.000785133	0.00198635
		SLC2A11	1.31356	1.05851e-07	1.26972e-06
		SLC9A5	1.23291	1.3206e-05	6.17491e-05
		SLC39A11	1.22909	1.12181e-08	2.23155e-07
		SLC4A3	1.08537	8.28377e-09	1.81489e-07
		SLC7A11	1.04718	0.000174251	0.000546989
		SLC6A12	1.00789	0.0179897	0.0306707
		SLC26A1	1.00301	0.00737005	0.0139782
		SLC24A1	0.936831	2.22152e-05	9.586e-05
		SLC46A1	0.889497	3.04284e-07	2.86342e-06
		SLC22A15	0.836912	6.2154e-05	0.000225683
		SLC7A2	0.809261	0.0160687	0.0277707
		SLC13A4	0.746664	0.0219439	0.0364236
		SLC25A29	0.720359	3.20776e-05	0.000130636
		SLC25A37	0.689937	4.30727e-07	3.77471e-06
		SLC46A3	0.617032	5.08335e-05	0.000191939
		SLC30A4	0.613696	5.87018e-05	0.000215336
		SLC27A2	0.607638	0.000148379	0.000476689
		SLC12A4	0.599844	3.35674e-06	1.98593e-05
		SLC43A2	0.593808	0.000546428	0.00145399
		SLC25A20	0.568812	1.42984e-06	9.88716e-06
		SLC6A15	0.567438	7.9762e-06	4.06655e-05
		SLC38A10	0.560384	1.17958e-06	8.52168e-06
		SLC16A3	0.545613	1.58417e-05	7.17574e-05
		SLC35E3	0.516508	9.10991e-06	4.53929e-05
		SLC26A6	0.503794	0.00199156	0.00443029
		SLC16A5	0.480258	0.000164592	0.000520903
		SLC9A7	0.474201	0.00014384	0.000464213
		SLC35B1	0.463678	3.40164e-06	2.00343e-05
		SLC2A13	0.460627	0.0196695	0.0331053
		SLC16A14	0.45426	0.00573226	0.0112104
		SLC35A5	0.432645	0.000279591	0.000818239
		SLC1A3	0.43052	4.78661e-05	0.000182819
		SLC4A11	0.421143	4.75581e-05	0.000181887
		SLC25A45	0.37447	0.0159021	0.0275164
		SLC3A2	0.368187	0.000762699	0.00193536
		SLC37A4	0.322122	0.00200712	0.00445868
		SLC39A6	0.30734	0.000550345	0.00146319
		SLC41A3	0.299368	0.00107809	0.00261096
		SLC7A5	0.293486	0.00932519	0.0171606
		SLC25A6	0.293122	0.0177631	0.0303607
		SLC50A1	0.256329	0.0224474	0.0371434
		SLC35B2	0.251223	0.000114929	0.000383426
		SLC25A23	0.215235	0.0121282	0.0216169
		SLC35C2	-0.157554	0.0184468	0.0313369
		SLC25A17	-0.164434	0.0150919	0.0262928
		SLC39A7	-0.174874	0.0112149	0.0201467
		SLC2A1	-0.192258	0.0217149	0.0360918
		SLC35A4	-0.1924	0.0212831	0.0354915
		SLC35E1	-0.201576	0.00486187	0.00969106
		SLC2A4RG	-0.216973	0.00708698	0.0135157
		SLC18B1	-0.219845	0.0216058	0.0359545
		SLC25A5	-0.222383	0.0049887	0.00992061
		SLC41A1	-0.232854	0.0210481	0.0351519
		SLC30A9	-0.240087	0.000345325	0.000981062
		SLC25A44	-0.2477	0.00155877	0.0035942
		SLC38A2	-0.247999	0.023507	0.0387008
		SLC2A6	-0.248957	0.0273821	0.0440623
		SLC25A51	-0.254316	0.0106237	0.0192227
		SLC35E4	-0.266203	0.0163146	0.028127
		SLC37A3	-0.26955	0.00214194	0.00471544
		SLC9A6	-0.273866	0.00182834	0.00411823
		SLC39A1	-0.282376	0.000274184	0.00080426
		SLC39A10	-0.285053	0.0139188	0.0244494
		SLC16A1	-0.288689	0.000580866	0.00152998
		SLC39A8	-0.310206	0.0018667	0.00419275
		SLC44A1	-0.310622	0.000886003	0.00220653
		SLC36A1	-0.313288	0.00311844	0.0065642
		SLC25A24	-0.338963	0.00227851	0.00497829
		SLC35B3	-0.3486	0.000126781	0.000416216
		SLC12A8	-0.348623	0.00136415	0.003201
		SLC25A1	-0.348951	0.000336342	0.000959226
		SLC35F6	-0.351094	8.03916e-05	0.000281305
		SLC45A4	-0.373468	0.00505492	0.0100351
		SLC1A5	-0.373533	0.00013077	0.000427221
		SLC7A1	-0.375784	0.0005398	0.00143996
		SLC35B4	-0.379579	6.14694e-05	0.000223686
		SLC31A1	-0.39455	2.87997e-05	0.000118728
		SLC25A40	-0.402994	0.000130916	0.000427371
		SLC27A3	-0.404829	1.68452e-05	7.54983e-05
		SLC19A1	-0.407709	0.00325272	0.00681714
		SLC9B2	-0.408857	0.000897268	0.0022311
		SLC29A2	-0.411951	0.00029545	0.000859327
		SLC9A8	-0.414654	0.000100457	0.000342038
		SLC25A25	-0.422786	0.000226629	0.000684287
		SLC10A3	-0.420554	0.000153631	0.000491951
		SLC27A4	-0.425731	4.33504e-05	0.000168064
		SLC39A4	-0.426314	3.94641e-05	0.000155359
		SLC35A3	-0.427911	9.75593e-06	4.81043e-05
		SLC30A5	-0.433471	1.16247e-05	5.54946e-05
		SLC20A2	-0.447533	3.21521e-06	1.91755e-05
		SLC30A1	-0.45789	7.77726e-06	3.98584e-05
		SLC20A1	-0.462094	0.000247369	0.00073748
		SLC8B1	-0.474091	3.15757e-06	1.89202e-05
		SLC29A1	-0.489793	0.000312504	0.000901118
		SLC6A8	-0.504047	1.64593e-05	7.41339e-05
		SLC7A6	-0.519755	4.36242e-05	0.000168971
		SLC22A3	-0.536404	0.014523	0.0253918
		SLC52A2	-0.538461	1.76195e-06	1.17463e-05
		SLC12A2	-0.545151	0.000193938	0.000598331
		SLC16A7	-0.562952	4.09366e-05	0.000159872
		SLC45A3	-0.592189	7.76223e-06	3.98134e-05
		SLC9A3R2	-0.596633	3.12557e-05	0.000127574
		SLC4A7	-0.621526	4.03968e-05	0.000158249
		SLC25A13	-0.626916	1.23741e-07	1.42532e-06
		SLC1A1	-0.635593	1.34542e-05	6.27867e-05
		SLC4A2	-0.643988	3.77426e-08	5.61559e-07
		SLC44A2	-0.656681	2.80438e-08	4.48104e-07
		SLC22A1	-0.661894	0.00613487	0.0119083
		SLC25A22	-0.68929	1.54989e-07	1.68768e-06
		SLC38A1	-0.693566	3.69232e-09	9.74756e-08
		SLC25A30	-0.696921	1.60567e-07	1.73655e-06
		SLC16A6	-0.706759	0.000103676	0.000351403
		SLC25A33	-0.741047	2.22935e-07	2.24892e-06
		SLC37A1	-0.743774	3.64046e-08	5.46112e-07
		SLC19A2	-0.833737	2.35247e-07	2.34714e-06
		SLC5A6	-0.887585	5.98158e-07	4.93345e-06
		SLC25A32	-0.924269	3.31861e-08	5.09826e-07
		SLC37A2	-0.925803	9.97007e-05	0.000339915
		SLC34A3	-0.955402	8.63756e-07	6.6831e-06
		SLC35C1	-0.970033	1.10277e-09	3.98795e-08
		SLC16A13	-1.00918	8.1478e-07	6.36987e-06
		SLC6A9	-1.04738	7.29792e-07	5.84522e-06
		SLC8A1	-1.16052	2.47873e-05	0.000105115
		SLC22A18	-1.42788	5.45308e-08	7.46856e-07
		SLC16A4	-1.61192	6.51788e-05	0.000235438
		SLC22A18AS	-1.68205	1.42313e-07	1.57577e-06
		SLC25A15	-1.87939	4.42951e-10	2.04664e-08
		SLC43A3	-1.92606	2.40772e-08	4.01318e-07
		SLC6A11	-2.4143	1.65574e-09	5.26491e-08
