# Supplementary material for: Acquisition of Cisplatin Resistance Shifts Head and Neck Squamous Cell Carcinoma Metabolism toward Neutralization of Oxidative Stress
Source: Cancers (Basel). 2020 Jun 24;12(6):1670. doi: 10.3390/cancers12061670 (PMC7352569; doi:10.3390/cancers12061670)
Supplement: Supplementary file 1 [file cancers-12-01670-s001.zip › Supplementary Files 6_2020/Supplementary Table 4 - KEGG pathways.xlsx]

## Sheet: Sheet1
	SUPPLEMENTARY TABLE 4
	GENE SET	Significance (-log10 q-value)	Relative enrichment score
	KEGG_RIBOSOME	10	4.08226
	KEGG_NEUROACTIVE_LIGAND_RECEPTOR_INTERACTION	4.41643	3.07815
	KEGG_ECM_RECEPTOR_INTERACTION	4.27965	3.0052
	KEGG_COMPLEMENT_AND_COAGULATION_CASCADES	3.31143	2.71603
	KEGG_DRUG_METABOLISM_CYTOCHROME_P450	2.56885	2.4584
	KEGG_CELL_ADHESION_MOLECULES_CAMS	2.47936	2.42384
	KEGG_ARACHIDONIC_ACID_METABOLISM	2.36233	2.38185
	KEGG_HISTIDINE_METABOLISM	2.36014	2.38046
	KEGG_OLFACTORY_TRANSDUCTION	2.10069	2.27304
	KEGG_METABOLISM_OF_XENOBIOTICS_BY_CYTOCHROME_P450	1.81556	2.14455
	KEGG_TAURINE_AND_HYPOTAURINE_METABOLISM	1.51126	1.99493
	KEGG_TYROSINE_METABOLISM	1.5086	1.99301
	KEGG_CYTOKINE_CYTOKINE_RECEPTOR_INTERACTION	1.24368	1.85141
	KEGG_MATURITY_ONSET_DIABETES_OF_THE_YOUNG	1.10023	1.76767
	KEGG_PHENYLALANINE_METABOLISM	1.03249	1.72671
	KEGG_HYPERTROPHIC_CARDIOMYOPATHY_HCM	1.0034	1.70894
	KEGG_GLYCOSAMINOGLYCAN_BIOSYNTHESIS_CHONDROITIN_SULFATE	0.925251	1.65793
	KEGG_STEROID_HORMONE_BIOSYNTHESIS	0.835146	1.59306
	KEGG_HEMATOPOIETIC_CELL_LINEAGE	0.829647	1.5894
	KEGG_CALCIUM_SIGNALING_PATHWAY	0.810597	1.57631
	KEGG_ASCORBATE_AND_ALDARATE_METABOLISM	0.787558	1.55872
	KEGG_HEDGEHOG_SIGNALING_PATHWAY	0.749269	1.53121
	KEGG_GLYCOSYLPHOSPHATIDYLINOSITOL_GPI_ANCHOR_BIOSYNTHESIS	0.693097	1.48516
	KEGG_BETA_ALANINE_METABOLISM	0.686464	1.47964
	KEGG_TRYPTOPHAN_METABOLISM	0.612519	1.41586
	KEGG_ARRHYTHMOGENIC_RIGHT_VENTRICULAR_CARDIOMYOPATHY_ARVC	0.612334	1.4156
	KEGG_CYTOSOLIC_DNA_SENSING_PATHWAY	0.613187	-1.34467
	KEGG_O_GLYCAN_BIOSYNTHESIS	0.61555	-1.34671
	KEGG_STARCH_AND_SUCROSE_METABOLISM	0.632206	-1.3596
	KEGG_NUCLEOTIDE_EXCISION_REPAIR	0.636809	-1.36303
	KEGG_N_GLYCAN_BIOSYNTHESIS	0.650745	-1.37488
	KEGG_NON_HOMOLOGOUS_END_JOINING	0.651241	-1.37537
	KEGG_VEGF_SIGNALING_PATHWAY	0.656459	-1.38019
	KEGG_PURINE_METABOLISM	0.667653	-1.38927
	KEGG_LYSINE_DEGRADATION	0.691261	-1.40763
	KEGG_PENTOSE_PHOSPHATE_PATHWAY	0.694594	-1.41029
	KEGG_PYRUVATE_METABOLISM	0.739191	-1.4434
	KEGG_LONG_TERM_POTENTIATION	0.753588	-1.45337
	KEGG_PROTEIN_EXPORT	0.756379	-1.45537
	KEGG_GLYOXYLATE_AND_DICARBOXYLATE_METABOLISM	0.818551	-1.5003
	KEGG_NON_SMALL_CELL_LUNG_CANCER	0.831324	-1.50917
	KEGG_BASE_EXCISION_REPAIR	0.853234	-1.52403
	KEGG_B_CELL_RECEPTOR_SIGNALING_PATHWAY	0.895487	-1.55176
	KEGG_AMYOTROPHIC_LATERAL_SCLEROSIS_ALS	0.908337	-1.56095
	KEGG_SNARE_INTERACTIONS_IN_VESICULAR_TRANSPORT	0.915852	-1.5662
	KEGG_VALINE_LEUCINE_AND_ISOLEUCINE_BIOSYNTHESIS	0.920597	-1.56997
	KEGG_RIG_I_LIKE_RECEPTOR_SIGNALING_PATHWAY	0.922907	-1.57149
	KEGG_PHOSPHATIDYLINOSITOL_SIGNALING_SYSTEM	0.942903	-1.58385
	KEGG_VIBRIO_CHOLERAE_INFECTION	0.998042	-1.61912
	KEGG_NEUROTROPHIN_SIGNALING_PATHWAY	1.02811	-1.63792
	KEGG_NOD_LIKE_RECEPTOR_SIGNALING_PATHWAY	1.05271	-1.65406
	KEGG_TIGHT_JUNCTION	1.05748	-1.65672
	KEGG_ENDOMETRIAL_CANCER	1.05772	-1.65694
	KEGG_MISMATCH_REPAIR	1.12048	-1.6955
	KEGG_FOLATE_BIOSYNTHESIS	1.17894	-1.73077
	KEGG_CYSTEINE_AND_METHIONINE_METABOLISM	1.18214	-1.73253
	KEGG_PARKINSONS_DISEASE	1.22532	-1.7571
	KEGG_GLYCEROLIPID_METABOLISM	1.25024	-1.77149
	KEGG_PROTEASOME	1.27783	-1.78789
	KEGG_PROSTATE_CANCER	1.29075	-1.79506
	KEGG_PROGESTERONE_MEDIATED_OOCYTE_MATURATION	1.35286	-1.8295
	KEGG_ONE_CARBON_POOL_BY_FOLATE	1.40803	-1.85771
	KEGG_AMINO_SUGAR_AND_NUCLEOTIDE_SUGAR_METABOLISM	1.49264	-1.9007
	KEGG_ALZHEIMERS_DISEASE	1.49392	-1.90139
	KEGG_GLYCOLYSIS_GLUCONEOGENESIS	1.55535	-1.93148
	KEGG_RNA_POLYMERASE	1.59121	-1.95016
	KEGG_AMINOACYL_TRNA_BIOSYNTHESIS	1.63731	-1.97334
	KEGG_BIOSYNTHESIS_OF_UNSATURATED_FATTY_ACIDS	1.65399	-1.98105
	KEGG_BASAL_TRANSCRIPTION_FACTORS	1.97499	-2.12427
	KEGG_TOLL_LIKE_RECEPTOR_SIGNALING_PATHWAY	2.03439	-2.14995
	KEGG_APOPTOSIS	2.16697	-2.20496
	KEGG_PATHOGENIC_ESCHERICHIA_COLI_INFECTION	2.28905	-2.25635
	KEGG_T_CELL_RECEPTOR_SIGNALING_PATHWAY	2.29158	-2.25729
	KEGG_PYRIMIDINE_METABOLISM	2.41731	-2.3071
	KEGG_OOCYTE_MEIOSIS	2.42559	-2.31065
	KEGG_DNA_REPLICATION	2.52541	-2.34678
	KEGG_UBIQUITIN_MEDIATED_PROTEOLYSIS	2.59506	-2.37485
	KEGG_CITRATE_CYCLE_TCA_CYCLE	2.59968	-2.37735
	KEGG_HUNTINGTONS_DISEASE	2.65047	-2.39891
	KEGG_OXIDATIVE_PHOSPHORYLATION	2.68001	-2.40976
	KEGG_TERPENOID_BACKBONE_BIOSYNTHESIS	2.73746	-2.42935
	KEGG_RENAL_CELL_CARCINOMA	2.77581	-2.44232
	KEGG_RNA_DEGRADATION	2.81526	-2.45719
	KEGG_STEROID_BIOSYNTHESIS	3.87082	-2.77682
	KEGG_CELL_CYCLE	10	-3.40376
	KEGG_SPLICEOSOME	10	-4.07205
