# Supplementary material for: Acquisition of Cisplatin Resistance Shifts Head and Neck Squamous Cell Carcinoma Metabolism toward Neutralization of Oxidative Stress
Source: Cancers (Basel). 2020 Jun 24;12(6):1670. doi: 10.3390/cancers12061670 (PMC7352569; doi:10.3390/cancers12061670)
Supplement: Supplementary file 1 [file cancers-12-01670-s001.zip › Supplementary Files 6_2020/Supplementary Table 5 - metabolite changes across 3 clones.xlsx]

## Sheet: Sheet1
	SUPPLEMENTARY TABLE 5			Fold linear change				Benjamini-Hochberg corrected p-value
	PATHWAY	METABOLITE	DIRECTION CHANGE	R4e1	R4B3	R4F5		R4e1	R4B3	R4F5
	CARBOHYDRATE	6-phospho-D-gluconate	DOWN	0.356762	0.318836	0.434728		0.0103011	0.00385558	0.0329036
	FA	glycerophosphocholine	DOWN	0.480468	0.297435	0.260339		0.0275318	0.00217702	0.00566891
	FA	myristic acid	DOWN	0.672609	0.758192	0.3818		0.0215895	0.00151936	0.00672581
	DNA	dCMP	DOWN	0.794546	0.553636	0.750995		0.0261159	0.000768618	0.0379257
	AA	proline	MIXED	0.737774	1.69123	1.88384		0.030781	0.00829004	0.0235629
	REDOX	sn-glycerol-3-phosphate	MIXED	1.32577	1.65726	0.733564		0.0192108	0.000877076	0.0399263
	AA	2-methyl glutamic acid	UP	1.43987	3.58298	5.68115		0.0307673	0.00047076	0.00342421
	AA	amino adipic acid	UP	1.43987	3.58298	5.68115		0.0307673	0.00047076	0.00342421
	PPP	D-sedoheptulose-1-7-phosphate	UP	1.44467	1.56039	1.92629		0.0157485	0.00141845	0.025603
	FA	acetyl carnitine	UP	1.46096	1.70682	1.35456		0.0119583	0.00297453	0.0223746
	FA	2-aminooctanoic acid	UP	1.64383	1.95295	1.5096		0.0307673	0.00285187	0.0434054
	FA	octonyl carnitine	UP	1.66205	3.78302	1.52109		0.0280421	0.00141845	0.0434054
	detoxification	glucuronic acid	UP	1.79246	2.69061	2.49983		0.0199813	0.00094692	0.016499
	FA	carnitine	UP	1.85367	2.58908	1.47202		0.0194586	0.00239652	0.039599
	REDOX	1,3-diphosphate-glycerate	UP	1.87759	2.39666	1.8802		0.00815619	0.000778349	0.0304244
	AA	taurine	UP	2.18402	1.86941	1.8477		0.00416562	0.00047076	0.016499
	AA	ASP-PH	UP	2.35043	2.26091	1.74872		0.00472846	0.00047076	0.00342421
	AA	kynurenine	UP	2.78872	2.29909	2.45428		0.0280421	0.0427573	0.0325867
	REDOX	uric acid	UP	2.84192	3.40165	3.60856		0.00289623	0.000613599	0.00672581
	AA	N-carbamoyl-L-aspartate	UP	3.19406	4.37301	3.2679		0.0234632	0.0034536	0.0159237
	AA	N-acetyl aspartic acid *	UP	4.90452	4.64232	2.45905		0.00229548	0.000574912	0.00342421
		* metabotoxin
