# Supplementary material for: Acquisition of Cisplatin Resistance Shifts Head and Neck Squamous Cell Carcinoma Metabolism toward Neutralization of Oxidative Stress
Source: Cancers (Basel). 2020 Jun 24;12(6):1670. doi: 10.3390/cancers12061670 (PMC7352569; doi:10.3390/cancers12061670)
Supplement: Supplementary file 1 [file cancers-12-01670-s001.zip › Supplementary Files 6_2020/Supplementary Table 6 - metabolite changes across 2 clones.xlsx]

## Sheet: Sheet1
	SUPPLEMENTARY TABLE 6			Fold linear change				Benjamini-Hochberg corrected p-value
	PATHWAY	METABOLITE	DIRECTION CHANGE	R4e1	R4B3	R4F5		R4e1	R4B3	R4F5
	AA	Aminobutyricacid	DOWN	0.493787	0.799671	0.390745		0.0367077	0.124684	0.0235629
	GLYCOLYSIS	Glucose-6-Phosphate	DOWN	0.543394	0.604476	0.310579		0.0538963	0.00451993	0.00672581
	CARBOHYDRATE	UDP-D-glucose	DOWN	0.550932	0.625384	0.757326		0.00996548	0.00470771	0.130826
	PPP	Ribose-5-phosphate	DOWN	0.595107	0.489298	0.834955		0.0275318	0.00829004	0.444567
	AA	Histidine	DOWN	0.621763	0.386718	0.878303		0.0353064	0.000768618	0.138807
	AA	Serine	DOWN	0.634606	0.539423	0.889226		0.0353064	0.000574912	0.291679
	DNA stabilization	N-acetyl Spermine	DOWN	0.65639	0.292666	0.317808		0.189385	0.00395181	0.025603
	GLYCOLYSIS	Fructose-6-Phosphate	DOWN	0.683127	0.769361	0.654747		0.0375897	0.0201523	0.067472
	GLYCOLYSIS	hexose-phosphate	DOWN	0.697843	0.861325	0.696544		0.0307673	0.114863	0.0106901
	FA	Heptanoyl Carnitine	DOWN	0.709781	0.912545	0.32236		0.0293998	0.343423	0.00342421
	NUCLEOSIDE	S-methyl-5-thioadenosine	DOWN	0.811717	0.695303	0.394912		0.13584	0.00140358	0.0235629
	FA	Isovaleryl Carnitine	DOWN	0.830735	0.436404	0.250209		0.256519	0.00708613	0.00342421
	NUCLEOSIDE	UMP	DOWN	0.360755	0.139345	0.788336		0.0261159	0.000768618	0.384612
	AA	Tyrosine	MIXED	0.48413	1.3297	1.19043		0.0103011	0.0298281	0.172179
	TCA	Ketoglutarate	MIXED	0.777617	0.908705	1.13088		0.0261159	0.0463935	0.334696
	pyruvate	Malic acid	MIXED	0.883044	1.27528	1.24512		0.0371042	0.0201523	0.291679
	FA	2-Methylbutyrylcarnitine	MIXED	1.03645	0.81625	0.569048		0.630148	0.0236207	0.00537679
	pan-catabolism	Riboflavin	MIXED	1.08329	1.28712	0.334208		0.630148	0.0318978	0.016499
	FA	Oleic acid	MIXED	1.11479	0.52079	0.559756		0.613792	0.00403257	0.0106901
	NUCLEOSIDE	Adenosine * +	MIXED	2.15179	1.06371	0.431698		0.0199813	0.499705	0.0160287
	NUCLEOSIDE	Inosine	MIXED	2.22958	1.09277	0.504718		0.00749147	0.395384	0.00724688
	CARBOHYDRATE	UDP-N-acetyl-glucosamine #	MIXED	1.22583	1.34943	0.85275		0.0414765	0.0119799	0.436646
	AA	Creatinine	MIXED	1.81426	1.63879	0.969883		0.0307673	0.00141845	0.712706
	AA	Guanidine acetic acid	UP	1.2183	1.84168	1.60786		0.148616	0.00652015	0.0347258
	AA	Glu-Glu	UP	1.22578	2.67228	4.73979		0.199714	0.0025733	0.00342421
	AA	Valine	UP	1.25939	1.376	1.21741		0.0572037	0.00740532	0.0429244
		Acetylcholine	UP	1.30368	2.39637	1.7046		0.0828169	0.000574912	0.0451469
	CARBOHYDRATE	Quinic acid	UP	1.34338	2.11892	1.86235		0.0930567	0.00652015	0.0235629
	FA	Choline	UP	1.38348	1.68341	0.994371		0.0261159	0.00266075	0.960496
	CARBOHYDRATE	UDP-D-glucuronate	UP	1.43582	1.54716	1.62837		0.0785188	0.00273525	0.0304244
	REDOX	Homovanillic acid	UP	1.49674	1.51185	1.41914		0.0538963	0.0119799	0.0434054
	FA	4 Hydroxybutyric acid *	UP	1.51093	2.0343	1.03124		0.0215895	0.00230287	0.799116
	AA	Aminobutyric acid	UP	1.53577	1.92865	1.11197		0.0357887	0.00406854	0.467363
	AA	acetylphosphate	UP	1.58963	1.42325	1.20566		0.00749147	0.00285187	0.135665
	AA	Homocysteine	UP	1.59213	2.91235	1.92287		0.084192	0.000623467	0.0160818
	CARBOHYDRATE	octulose-monophosphate	UP	1.67634	2.33932	1.40292		0.0344054	0.00652015	0.159257
	TCA	Citrate	UP	1.84429	1.9002	2.56583		0.0878102	0.0151653	0.0106901
	REDOX	Glutamyl alanine	UP	1.87851	1.49072	1.2526		0.0204467	0.0181942	0.129213
	FA	2-Methylbutyroylcarnitine	UP	1.95625	2.56696	1.17598		0.0357887	0.0042496	0.51467
	AA	N-acetyl-glutamine	UP	2.03498	2.40826	1.06955		0.0194586	0.00285187	0.648471
	AA	Gly-Leu	UP	2.03498	2.35003	1.06955		0.0194586	0.00335984	0.648471
	CARBOHYDRATE	Maltose	UP	2.11371	1.61208	1.13766		0.00923212	0.00395181	0.0749799
	AA	1-Methyl tryptophan	UP	2.13705	4.48897	0.967305		0.00712048	0.000574912	0.743235
	REDOX	Cystathionine	UP	2.24641	1.06934	3.1885		0.00229548	0.24569	0.00342421
	REDOX	Glutathione, Reduced (GSH)	UP	2.28528	1.12321	1.38575		0.00741091	0.208236	0.0235629
	AA	4 Acetamidobutanoic acid	UP	2.83885	3.10168	0.691108		0.0261159	0.00306022	0.0897864
	mitochondria	Malonate (Propanedioate)	UP	3.49938	3.55486	2.00398		0.0195609	0.00451993	0.0917257
