# Supplementary material for: Acquisition of Cisplatin Resistance Shifts Head and Neck Squamous Cell Carcinoma Metabolism toward Neutralization of Oxidative Stress
Source: Cancers (Basel). 2020 Jun 24;12(6):1670. doi: 10.3390/cancers12061670 (PMC7352569; doi:10.3390/cancers12061670)
Supplement: Supplementary file 1 [file cancers-12-01670-s001.zip › Supplementary Files 6_2020/Supplementary Table 7 - metabolites & genes.xlsx]

## Sheet: Sheet1
	SUPPLEMENTARY TABLE 7
	Chemical.Name	Human.Metabolome.Database	Genes involved in metabolic pathway
	1,3-diphopshateglycerate	HMDB01270	ACYP1,ACYP2,BPGM,GAPDH,GAPDHS,PGAM1,PGAM2,PGAM4,PGK1,PGK2,PGM2L1
	6-phospho-D-gluconate	HMDB01316	H6PD,IDNK,PGD,PGLS
	acetylcholine	HMDB00895	ACHE,BCHE,CHAT
	amino Adipic acid	HMDB00510	AADAT,AASDH,AASDHPPT,ALDH7A1
	citrate	HMDB00094	ACLY,ACO1,ACO2,AKR1B1,ANG,APRT,BHMT,CLYBL,CNDP1,CPB1,CS,CTDSP1,GNMT,HS3ST3A1,IL4I1,ITPA,MDH2,MIF,PDE5A,RIMKLB,RNASE1,RNASE3,SLCO2B1,SRC,UCK2
	glucose-6-Phosphate	HMDB01401	ADPGK,G6PC,G6PC2,G6PC3,G6PD,GCK,GCKR,GPI,H6PD,HK1,HK2,HK3,HKDC1,ISYNA1,PGM1,PGM2,PYGB,PYGL,PYGM,SLC37A4
	glucuronic acid	HMDB00127	ABHD10,DSE,GUSB,KL,MIOX,UGT1A1,UGT1A10,UGT1A3,UGT1A4,UGT1A5,UGT1A6,UGT1A7,UGT1A8,UGT1A9,UGT2A1,UGT2A3,UGT2B10,UGT2B11,UGT2B15,UGT2B17,UGT2B28,UGT2B4,UGT2B7
	glycerophosphocholine	HMDB00086	ASPG,CLC,ENPP6,GDE1,GPCPD1,LGALS13,LYPLA1,LYPLA2,PLA2G15,PLA2G4A,PLB1,PNPLA6,PNPLA7,PNPLA8,TMEM86B
	malonate	HMDB00691	ABAT,SRC
	N-Acetyl aspartic acid	HMDB00812	ACY3,ASPA,GLYAT,GLYATL1,GLYATL2,NAT8L,RIMKLA,RIMKLB
	N-carbamoyl-L-aspartate	HMDB00828	CAD,DARS,GAD1
	spermidine	HMDB01257	ACAA2,AGMAT,AILE3,ALDH9A1,AMD1,BBOX1,BHMT,BHMT2,CHDH,DHPS,DMGDH,GATM,HDC,MTAP,OAZ1,ODC1,PAOX,PCCA,PDPR,PMF1,SARDH,SAT1,SLC22A1,SLC22A4,SMOX,SMS,SRM,TMLHE,TXNRD1
	taurine	HMDB00251	BAAT,CSAD,GAD1,GAD2,GGT1,GGT5,GGT6,GGT7,GLRA1,SLC6A6
	uric acid	HMDB00289	PYGL,XDH
