# Supplementary material for: Acquisition of Cisplatin Resistance Shifts Head and Neck Squamous Cell Carcinoma Metabolism toward Neutralization of Oxidative Stress
Source: Cancers (Basel). 2020 Jun 24;12(6):1670. doi: 10.3390/cancers12061670 (PMC7352569; doi:10.3390/cancers12061670)
Supplement: Supplementary file 1 [file cancers-12-01670-s001.zip › Supplementary Files 6_2020/Supplementary Table 8 - ORA analysis.xlsx]

## Sheet: Sheet1
	SUPPLEMENTARY TABLE 8
	GeneSet	Significance (metabolite centric approach) (-log10 q-value)	Significance (TTMAP centric approach) (-log10 q-value)	Overlapping genes (metabolite centric)	Overlapping genes (TTMAP centric)	Overlapping gene number (metabolite centric)	Overlapping gene number (TTMAP centric)
	GO_SMALL_MOLECULE_METABOLIC_PROCESS	26.736	16.573	GAMT;BPGM;CROT;ALDH7A1;BCHE;ABAT;UGT1A6;GAD1;CEL;UGT1A1;GATM;IL4I1;PDE5A;CPT1C;ISYNA1;GGT1;GGT6;GGT7;GLRX;PLB1;PLA2G4C;ACHE;ADCY4;SLC25A15;PIPOX;PFKFB3;ALDH2;PDE2A;ACY1;PDE4B	ISYNA1;BPGM;ALDH7A1;UGT1A6;UGT1A1;GGT1;BCHE;GGT7;ABAT;PLB1;ACHE;IL4I1;GGT6;GAD1;PDE5A	30	15
	GO_ORGANONITROGEN_COMPOUND_METABOLIC_PROCESS	22.149	12.734	GAMT;BPGM;CROT;PLB1;BCHE;ABAT;SLC25A15;GAD1;UGT1A1;GATM;IL4I1;PDE5A;CPT1C;GGT1;GGT6;GGT7;ALDH7A1;PLA2G4C;ACHE;ADCY4;GSTT2B;PIPOX;PFKFB3;PDE2A;ACY1;PDE4B;GSTK1	BPGM;ALDH7A1;UGT1A1;GGT1;BCHE;GGT7;ABAT;PLB1;ACHE;IL4I1;GGT6;GAD1;PDE5A	27	13
	GO_ORGANIC_ACID_METABOLIC_PROCESS	17.994	10.522	CPT1C;GAMT;BPGM;PIPOX;ALDH7A1;CROT;CEL;ACY1;GAD1;PFKFB3;GATM;GGT1;GGT6;GGT7;ABAT;IL4I1;PLA2G4C;UGT1A6;UGT1A1;SLC25A15	BPGM;UGT1A6;UGT1A1;GGT1;GGT6;GGT7;ABAT;ALDH7A1;IL4I1;GAD1	20	10
	GO_SMALL_MOLECULE_BIOSYNTHETIC_PROCESS	8.486	9.828	GAMT;ISYNA1;BPGM;GATM;GGT1;GGT6;GGT7;ABAT;ACHE;GAD1	ISYNA1;BPGM;GGT1;GGT6;GGT7;ABAT;ACHE;GAD1	10	8
	KEGG_TAURINE_AND_HYPOTAURINE_METABOLISM	7.713	9.694	GGT1;GGT6;GGT7;GAD1	GGT1;GGT6;GGT7;GAD1	4	4
	GO_MONOCARBOXYLIC_ACID_METABOLIC_PROCESS	11.874	9.564	CPT1C;BPGM;CROT;CEL;GAD1;PFKFB3;GGT1;GGT6;GGT7;ABAT;PLA2G4C;UGT1A6;UGT1A1	BPGM;UGT1A1;GGT1;GGT6;GGT7;ABAT;UGT1A6;GAD1	13	8
	GO_SINGLE_ORGANISM_CATABOLIC_PROCESS	15.079	9.097	CPT1C;PDE4B;BPGM;PIPOX;ALDH7A1;CROT;CEL;ALDH2;UGT1A1;PFKFB3;ABAT;PLB1;PLA2G4C;ACHE;IL4I1;PDE2A;GAD1;PDE5A	BPGM;PLB1;UGT1A1;ABAT;ALDH7A1;ACHE;IL4I1;GAD1;PDE5A	18	9
	GO_ORGANONITROGEN_COMPOUND_CATABOLIC_PROCESS	9.373	8.982	PIPOX;GAD1;PDE4B;GGT1;ABAT;ALDH7A1;IL4I1;PDE2A;UGT1A1;PDE5A	GAD1;GGT1;ABAT;ALDH7A1;IL4I1;UGT1A1;PDE5A	10	7
	GO_CATABOLIC_PROCESS	11.832	8.344	CPT1C;PDE4B;BPGM;PIPOX;ALDH7A1;CROT;CEL;ALDH2;UGT1A1;PFKFB3;GGT1;ABAT;PLB1;PLA2G4C;ACHE;IL4I1;PDE2A;GAD1;PDE5A	BPGM;PLB1;UGT1A1;GGT1;ABAT;ALDH7A1;ACHE;IL4I1;GAD1;PDE5A	19	10
	GO_SINGLE_ORGANISM_BIOSYNTHETIC_PROCESS	9.247	7.958	ADCY4;GAMT;GSTT2B;ISYNA1;BPGM;GATM;GGT1;GGT6;GGT7;ABAT;ALDH7A1;ACHE;SLC25A15;GAD1;GSTK1	ISYNA1;BPGM;GGT1;GGT6;GGT7;ABAT;ALDH7A1;ACHE;GAD1	15	9
	GO_CELLULAR_MODIFIED_AMINO_ACID_BIOSYNTHETIC_PROCESS	8.581	6.896	GAMT;GATM;GGT1;GGT6;GGT7;ALDH7A1	GGT1;GGT6;GGT7;ALDH7A1	6	4
	GO_MONOCARBOXYLIC_ACID_BIOSYNTHETIC_PROCESS	4.649	6.887	GGT1;GGT6;GAD1;ABAT;GGT7	GGT1;GGT6;GAD1;ABAT;GGT7	5	5
	GO_CELLULAR_CATABOLIC_PROCESS	9.292	6.59	CPT1C;PIPOX;CROT;CEL;GAD1;PDE4B;GGT1;ABAT;ALDH7A1;PLA2G4C;ACHE;IL4I1;PDE2A;UGT1A1;PDE5A	GAD1;GGT1;ABAT;ALDH7A1;ACHE;IL4I1;UGT1A1;PDE5A	15	8
	GO_CELLULAR_LIPID_METABOLIC_PROCESS	6.883	6.309	CPT1C;ISYNA1;CROT;CEL;GGT1;GGT6;GGT7;PLB1;PLA2G4C;ACHE;UGT1A1	ISYNA1;GGT1;GGT6;GGT7;PLB1;ACHE;UGT1A1	11	7
	GO_ETHANOLAMINE_CONTAINING_COMPOUND_METABOLIC_PROCESS	5.916	6.222	PLA2G4C;ACHE;ALDH7A1;BCHE;PLB1	ACHE;ALDH7A1;BCHE;PLB1	5	4
	GO_NONRIBOSOMAL_PEPTIDE_BIOSYNTHETIC_PROCESS	4.752	6.199	GGT1;GGT6;GGT7	GGT1;GGT6;GGT7	3	3
	GO_OMEGA_PEPTIDASE_ACTIVITY	4.697	6.145	GGT1;GGT6;GGT7	GGT1;GGT6;GGT7	3	3
	GO_ORGANIC_ACID_BIOSYNTHETIC_PROCESS	6.238	6.107	GAMT;GATM;GGT1;GGT6;GGT7;ABAT;GAD1	GGT1;GGT6;GAD1;ABAT;GGT7	7	5
	GO_ORGANONITROGEN_COMPOUND_BIOSYNTHETIC_PROCESS	8.486	6.094	ADCY4;GAMT;GSTT2B;GATM;GGT1;GGT6;GGT7;ABAT;ALDH7A1;ACHE;SLC25A15;GAD1;GSTK1	GGT1;GGT6;GGT7;ABAT;ALDH7A1;ACHE;GAD1	13	7
	GO_ANCHORED_COMPONENT_OF_EXTERNAL_SIDE_OF_PLASMA_MEMBRANE	4.471	5.957	GGT1;GGT6;GGT7	GGT1;GGT6;GGT7	3	3
	KEGG_BETA_ALANINE_METABOLISM	6.439	5.957	ALDH2;GAD1;ABAT;ALDH7A1	GAD1;ABAT;ALDH7A1	4	3
	GO_LEUKOTRIENE_BIOSYNTHETIC_PROCESS	4.421	5.915	GGT1;GGT6;GGT7	GGT1;GGT6;GGT7	3	3
	GO_CELLULAR_AMINO_ACID_CATABOLIC_PROCESS	5.416	5.914	IL4I1;PIPOX;GAD1;ABAT;ALDH7A1	IL4I1;GAD1;ABAT;ALDH7A1	5	4
	GO_LIPID_METABOLIC_PROCESS	6.008	5.86	CPT1C;ISYNA1;CROT;CEL;GGT1;GGT6;GGT7;PLB1;PLA2G4C;ACHE;UGT1A1	ISYNA1;GGT1;GGT6;GGT7;PLB1;ACHE;UGT1A1	11	7
	GO_NEUROTRANSMITTER_METABOLIC_PROCESS	4.337	5.86	ACHE;GAD1;ABAT	ACHE;GAD1;ABAT	3	3
	KEGG_ASCORBATE_AND_ALDARATE_METABOLISM	6.239	5.86	UGT1A6;UGT1A1;ALDH2;ALDH7A1	UGT1A6;UGT1A1;ALDH7A1	4	3
	GO_CELLULAR_AMINO_ACID_METABOLIC_PROCESS	9.467	5.859	SLC25A15;GAMT;PIPOX;GATM;GGT1;ABAT;ALDH7A1;IL4I1;GAD1;ACY1	IL4I1;GGT1;GAD1;ABAT;ALDH7A1	10	5
	GO_TRANSFERASE_ACTIVITY_TRANSFERRING_AMINO_ACYL_GROUPS	4.298	5.859	GGT1;GGT6;GGT7	GGT1;GGT6;GGT7	3	3
	KEGG_SELENOAMINO_ACID_METABOLISM	4.298	5.859	GGT1;GGT6;GGT7	GGT1;GGT6;GGT7	3	3
	GO_INTRINSIC_COMPONENT_OF_EXTERNAL_SIDE_OF_PLASMA_MEMBRANE	4.26	5.828	GGT1;GGT6;GGT7	GGT1;GGT6;GGT7	3	3
	GO_ALCOHOL_METABOLIC_PROCESS	6.753	5.786	ISYNA1;PLB1;CEL;ALDH2;BCHE;ALDH7A1;PLA2G4C;ACHE	ACHE;ALDH7A1;BCHE;ISYNA1;PLB1	8	5
	GO_AMINE_METABOLIC_PROCESS	5.12	5.778	PLA2G4C;ACHE;ALDH7A1;BCHE;PLB1	ACHE;ALDH7A1;BCHE;PLB1	5	4
	KEGG_ALANINE_ASPARTATE_AND_GLUTAMATE_METABOLISM	4.066	5.651	IL4I1;GAD1;ABAT	IL4I1;GAD1;ABAT	3	3
	GO_LEUKOTRIENE_METABOLIC_PROCESS	4.049	5.622	GGT1;GGT6;GGT7	GGT1;GGT6;GGT7	3	3
	KEGG_BUTANOATE_METABOLISM	5.748	5.594	ALDH2;GAD1;ABAT;ALDH7A1	GAD1;ABAT;ALDH7A1	4	3
	GO_ANCHORED_COMPONENT_OF_MEMBRANE	3.603	5.581	ACHE;GGT1;GGT6;GGT7	ACHE;GGT1;GGT6;GGT7	4	4
	GO_DRUG_METABOLIC_PROCESS	3.867	5.434	UGT1A6;BCHE;UGT1A1	UGT1A6;BCHE;UGT1A1	3	3
	GO_AMMONIUM_ION_METABOLIC_PROCESS	7.378	5.419	CPT1C;CROT;PLB1;BCHE;ALDH7A1;PLA2G4C;ACHE	ACHE;ALDH7A1;BCHE;PLB1	7	4
	GO_ANCHORED_COMPONENT_OF_PLASMA_MEMBRANE	3.768	5.325	GGT1;GGT6;GGT7	GGT1;GGT6;GGT7	3	3
	KEGG_VALINE_LEUCINE_AND_ISOLEUCINE_DEGRADATION	5.376	5.305	IL4I1;ALDH2;ABAT;ALDH7A1	IL4I1;ABAT;ALDH7A1	4	3
	GO_FATTY_ACID_DERIVATIVE_BIOSYNTHETIC_PROCESS	3.692	5.256	GGT1;GGT6;GGT7	GGT1;GGT6;GGT7	3	3
	GO_ORGANIC_HYDROXY_COMPOUND_METABOLIC_PROCESS	8.18	5.226	CPT1C;ISYNA1;ALDH7A1;CROT;CEL;ALDH2;BCHE;PLB1;PLA2G4C;ACHE	ACHE;ALDH7A1;BCHE;ISYNA1;PLB1	10	5
	KEGG_GLUTATHIONE_METABOLISM	6.883	5.166	GSTK1;GGT1;GGT6;GGT7;GPX2	GGT1;GGT6;GGT7	5	3
	GO_ORGANIC_ACID_CATABOLIC_PROCESS	8.337	5.145	CPT1C;PIPOX;CROT;CEL;ABAT;ALDH7A1;IL4I1;GAD1	IL4I1;GAD1;ABAT;ALDH7A1	8	4
	GO_CELLULAR_MODIFIED_AMINO_ACID_METABOLIC_PROCESS	9.467	5.032	GAMT;GSTT2B;PIPOX;GATM;GGT1;GGT6;GGT7;ALDH7A1;GSTK1	GGT1;GGT6;GGT7;ALDH7A1	9	4
	GO_LIPID_BIOSYNTHETIC_PROCESS	2.793	5.026	ACHE;GGT1;GGT6;ISYNA1;GGT7	ACHE;GGT1;GGT6;ISYNA1;GGT7	5	5
	GO_UNSATURATED_FATTY_ACID_BIOSYNTHETIC_PROCESS	3.43	5.015	GGT1;GGT6;GGT7	GGT1;GGT6;GGT7	3	3
	KEGG_ARACHIDONIC_ACID_METABOLISM	4.949	5.015	GGT1;GGT6;GGT7;GPX2	GGT1;GGT6;GGT7	4	3
	GO_ALPHA_AMINO_ACID_METABOLIC_PROCESS	6.623	4.998	GAMT;PIPOX;GATM;GGT1;ALDH7A1;IL4I1;GAD1	IL4I1;GGT1;GAD1;ALDH7A1	7	4
	GO_GLUTATHIONE_METABOLIC_PROCESS	6.527	4.966	GSTT2B;GGT1;GGT6;GGT7;GSTK1	GGT1;GGT6;GGT7	5	3
	GO_CELLULAR_AMINO_ACID_BIOSYNTHETIC_PROCESS	5.746	4.42	GATM;GAMT;GGT1;GAD1;ABAT	GGT1;GAD1;ABAT	5	3
	GO_ALPHA_AMINO_ACID_CATABOLIC_PROCESS	4.26	4.416	IL4I1;PIPOX;GAD1;ALDH7A1	IL4I1;GAD1;ALDH7A1	4	3
	GO_HYDROLASE_ACTIVITY_ACTING_ON_ESTER_BONDS	8.816	4.416	BPGM;PDE1C;PFKFB3;CEL;PDE2A;CES3;BCHE;PLB1;PLA2G4C;ACHE;PDE4B;PDE5A	ACHE;BCHE;PDE5A;BPGM;PLB1	12	5
	GO_SMALL_MOLECULE_CATABOLIC_PROCESS	9.467	4.416	CPT1C;PIPOX;CROT;CEL;ALDH2;PFKFB3;ABAT;ALDH7A1;IL4I1;GAD1	IL4I1;GAD1;ABAT;ALDH7A1	10	4
	GO_FATTY_ACID_DERIVATIVE_METABOLIC_PROCESS	4.25	4.41	PLA2G4C;GGT1;GGT6;GGT7	GGT1;GGT6;GGT7	4	3
	GO_RESPONSE_TO_XENOBIOTIC_STIMULUS	5.521	4.301	UGT1A6;ALDH3A1;UGT1A1;GGT1;ACY1	UGT1A6;GGT1;UGT1A1	5	3
	GO_EXOPEPTIDASE_ACTIVITY	2.874	4.296	GGT1;GGT6;GGT7	GGT1;GGT6;GGT7	3	3
	GO_UNSATURATED_FATTY_ACID_METABOLIC_PROCESS	4.055	4.267	PLA2G4C;GGT1;GGT6;GGT7	GGT1;GGT6;GGT7	4	3
	GO_FATTY_ACID_BIOSYNTHETIC_PROCESS	2.801	4.215	GGT1;GGT6;GGT7	GGT1;GGT6;GGT7	3	3
	GO_NEUROTRANSMITTER_BIOSYNTHETIC_PROCESS	3.101	4.148	ACHE;GAD1	ACHE;GAD1	2	2
	GO_ORGANOPHOSPHATE_METABOLIC_PROCESS	6.974	4.107	ADCY4;ISYNA1;BPGM;CROT;PDE2A;PLB1;PLA2G4C;ACHE;PDE4B;PFKFB3;PDE5A	ACHE;PDE5A;ISYNA1;BPGM;PLB1	11	5
	GO_CARBOXYLIC_ESTER_HYDROLASE_ACTIVITY	6.492	4.033	CEL;CES3;BCHE;PLB1;PLA2G4C;ACHE	ACHE;BCHE;PLB1	6	3
	GO_RESPONSE_TO_DRUG	7.317	4.033	CROT;ALDH3A1;GAD1;BCHE;ABAT;RAPGEF3;PDE4B;PDE2A;UGT1A1	BCHE;GAD1;ABAT;UGT1A1	9	4
	GO_CELLULAR_GLUCURONIDATION	2.794	3.797	UGT1A6;UGT1A1	UGT1A6;UGT1A1	2	2
	GO_RETINOIC_ACID_BINDING	2.777	3.77	UGT1A6;UGT1A1	UGT1A6;UGT1A1	2	2
	GO_REGULATION_OF_CARBOHYDRATE_METABOLIC_PROCESS	2.412	3.759	UGT1A6;UGT1A1;BPGM	UGT1A6;UGT1A1;BPGM	3	3
	GO_REGULATION_OF_NEUROTRANSMITTER_LEVELS	3.28	3.648	ACHE;SLC6A9;GAD1;ABAT	ACHE;GAD1;ABAT	4	3
	GO_URONIC_ACID_METABOLIC_PROCESS	2.666	3.648	UGT1A6;UGT1A1	UGT1A6;UGT1A1	2	2
	GO_FLAVONOID_METABOLIC_PROCESS	2.644	3.642	UGT1A6;UGT1A1	UGT1A6;UGT1A1	2	2
	GO_GLUTAMATE_METABOLIC_PROCESS	2.644	3.642	GGT1;GAD1	GGT1;GAD1	2	2
	GO_PROTEIN_DIMERIZATION_ACTIVITY	2.897	3.642	GAMT;GAD1;ABAT;ACHE;UGT1A6;PDE2A;UGT1A1	ACHE;UGT1A6;GAD1;ABAT;UGT1A1	7	5
	KEGG_PENTOSE_AND_GLUCURONATE_INTERCONVERSIONS	2.644	3.642	UGT1A6;UGT1A1	UGT1A6;UGT1A1	2	2
	GO_NEGATIVE_REGULATION_OF_FATTY_ACID_METABOLIC_PROCESS	2.623	3.636	UGT1A6;UGT1A1	UGT1A6;UGT1A1	2	2
	GO_PHOSPHATE_CONTAINING_COMPOUND_METABOLIC_PROCESS	7.195	3.636	ADCY4;KCNH3;PDE4B;ISYNA1;ACYP2;CROT;PDE2A;GRIN2C;PLB1;PLA2G4C;ACHE;BPGM;PFKFB3;PDE5A;RPS6KA5	ISYNA1;ACYP2;PLB1;ACHE;BPGM;PDE5A	15	6
	GO_MONOSACCHARIDE_METABOLIC_PROCESS	3.255	3.628	PFKFB3;UGT1A6;UGT1A1;BPGM	UGT1A6;UGT1A1;BPGM	4	3
	GO_SULFUR_COMPOUND_BIOSYNTHETIC_PROCESS	4.345	3.626	GSTT2B;GGT1;GGT6;GGT7;GSTK1	GGT1;GGT6;GGT7	5	3
	GO_IDENTICAL_PROTEIN_BINDING	2.793	3.599	GAMT;PDE2A;BCHE;ABAT;ACHE;UGT1A6;UGT1A1	ACHE;UGT1A6;BCHE;UGT1A1;ABAT	7	5
	GO_ORGANIC_ACID_BINDING	2.323	3.599	UGT1A6;UGT1A1;GAD1	UGT1A6;GAD1;UGT1A1	3	3
	KEGG_PROPANOATE_METABOLISM	4.049	3.553	ALDH2;ABAT;ALDH7A1	ABAT;ALDH7A1	3	2
	GO_GLUCURONOSYLTRANSFERASE_ACTIVITY	2.512	3.536	UGT1A6;UGT1A1	UGT1A6;UGT1A1	2	2
	GO_BETA_AMYLOID_BINDING	2.493	3.515	ACHE;BCHE	ACHE;BCHE	2	2
	GO_CARBOHYDRATE_METABOLIC_PROCESS	4.053	3.46	BPGM;AMY2B;PFKFB3;ALDH2;UGT1A6;UGT1A1;ISYNA1	UGT1A6;ISYNA1;BPGM;UGT1A1	7	4
	GO_EXTERNAL_SIDE_OF_PLASMA_MEMBRANE	2.185	3.46	GGT1;GGT6;GGT7	GGT1;GGT6;GGT7	3	3
	GO_ISOPRENOID_BINDING	2.405	3.421	UGT1A6;UGT1A1	UGT1A6;UGT1A1	2	2
	KEGG_PYRUVATE_METABOLISM	3.844	3.421	ALDH2;ACYP2;ALDH7A1	ACYP2;ALDH7A1	3	2
	KEGG_TRYPTOPHAN_METABOLISM	3.844	3.421	IL4I1;ALDH2;ALDH7A1	IL4I1;ALDH7A1	3	2
	GO_TRANSFERASE_ACTIVITY_TRANSFERRING_ACYL_GROUPS	4.021	3.419	CROT;GGT1;GGT6;CPT1C;GGT7	GGT1;GGT6;GGT7	5	3
	KEGG_PORPHYRIN_AND_CHLOROPHYLL_METABOLISM	2.389	3.408	UGT1A6;UGT1A1	UGT1A6;UGT1A1	2	2
	GO_PROTEIN_HOMODIMERIZATION_ACTIVITY	3.078	3.349	GAMT;PDE2A;ABAT;ACHE;UGT1A6;UGT1A1	ACHE;UGT1A6;UGT1A1;ABAT	6	4
	GO_CELL_SURFACE	2.363	3.279	ACHE;CEL;GGT6;GGT7;GGT1	ACHE;GGT1;GGT6;GGT7	5	4
	GO_QUATERNARY_AMMONIUM_GROUP_BINDING	2.336	3.242	ACHE;BCHE	ACHE;BCHE	2	2
	KEGG_DRUG_METABOLISM_OTHER_ENZYMES	2.336	3.242	UGT1A6;UGT1A1	UGT1A6;UGT1A1	2	2
	GO_FATTY_ACID_METABOLIC_PROCESS	5.995	3.241	CPT1C;CROT;CEL;GGT1;GGT6;GGT7;PLA2G4C	GGT1;GGT6;GGT7	7	3
	GO_POSITIVE_REGULATION_OF_REPRODUCTIVE_PROCESS	2.323	3.241	PDE5A;PLB1	PDE5A;PLB1	2	2
	GO_PYRIDOXAL_PHOSPHATE_BINDING	2.323	3.241	GAD1;ABAT	GAD1;ABAT	2	2
	KEGG_STARCH_AND_SUCROSE_METABOLISM	3.556	3.241	UGT1A6;UGT1A1;AMY2B	UGT1A6;UGT1A1	3	2
	GO_MODULATION_OF_SYNAPTIC_TRANSMISSION	2.76	3.229	ACHE;CEL;BCHE;ABAT	ACHE;BCHE;ABAT	4	3
	GO_NEGATIVE_REGULATION_OF_CARBOHYDRATE_METABOLIC_PROCESS	2.312	3.229	UGT1A6;UGT1A1	UGT1A6;UGT1A1	2	2
	KEGG_STEROID_HORMONE_BIOSYNTHESIS	2.285	3.208	UGT1A6;UGT1A1	UGT1A6;UGT1A1	2	2
	GO_NEGATIVE_REGULATION_OF_SYNAPTIC_TRANSMISSION	2.195	3.122	ACHE;BCHE	ACHE;BCHE	2	2
	KEGG_GLYCOLYSIS_GLUCONEOGENESIS	4.838	3.122	ALDH3A1;ALDH2;BPGM;ALDH7A1	BPGM;ALDH7A1	4	2
	GO_PHOSPHATIDYLCHOLINE_METABOLIC_PROCESS	3.316	3.101	PLA2G4C;ACHE;PLB1	ACHE;PLB1	3	2
	KEGG_RETINOL_METABOLISM	2.176	3.101	UGT1A6;UGT1A1	UGT1A6;UGT1A1	2	2
	GO_GLUTAMINE_FAMILY_AMINO_ACID_METABOLIC_PROCESS	2.166	3.095	GGT1;GAD1	GGT1;GAD1	2	2
	GO_MONOCARBOXYLIC_ACID_BINDING	2.166	3.095	UGT1A6;UGT1A1	UGT1A6;UGT1A1	2	2
	GO_SULFUR_COMPOUND_METABOLIC_PROCESS	5.521	3.049	GAMT;GSTT2B;PIPOX;GGT1;GGT6;GGT7;GSTK1	GGT1;GGT6;GGT7	7	3
	GO_PHOSPHOLIPID_METABOLIC_PROCESS	2.517	3.038	PLA2G4C;ACHE;ISYNA1;PLB1	ACHE;ISYNA1;PLB1	4	3
	KEGG_METABOLISM_OF_XENOBIOTICS_BY_CYTOCHROME_P450	4.684	3.038	UGT1A6;ALDH3A1;UGT1A1;GSTK1	UGT1A6;UGT1A1	4	2
	GO_AMMONIUM_ION_BINDING	2.095	3.027	ACHE;BCHE	ACHE;BCHE	2	2
	GO_POSITIVE_REGULATION_OF_SECRETION	1.76	3.027	ACHE;ABAT;PLB1	ACHE;ABAT;PLB1	3	3
	KEGG_DRUG_METABOLISM_CYTOCHROME_P450	4.65	3.027	UGT1A6;ALDH3A1;UGT1A1;GSTK1	UGT1A6;UGT1A1	4	2
	GO_NEGATIVE_REGULATION_OF_LIPID_METABOLIC_PROCESS	2.023	2.939	UGT1A6;UGT1A1	UGT1A6;UGT1A1	2	2
	GO_REGULATION_OF_FATTY_ACID_METABOLIC_PROCESS	1.97	2.873	UGT1A6;UGT1A1	UGT1A6;UGT1A1	2	2
	GO_ORGANIC_CYCLIC_COMPOUND_CATABOLIC_PROCESS	4.053	2.859	CEL;UGT1A1;PDE4B;PDE2A;IL4I1;PDE5A	IL4I1;UGT1A1;PDE5A	6	3
	GO_SIDE_OF_MEMBRANE	2.363	2.859	GGT1;GGT6;GGT7;FARP1	GGT1;GGT6;GGT7	4	3
	GO_DICARBOXYLIC_ACID_METABOLIC_PROCESS	1.859	2.757	GGT1;GAD1	GGT1;GAD1	2	2
	GO_PROTEIN_HETERODIMERIZATION_ACTIVITY	1.618	2.756	UGT1A6;UGT1A1;GAD1	UGT1A6;GAD1;UGT1A1	3	3
	GO_NEGATIVE_REGULATION_OF_HOMOTYPIC_CELL_CELL_ADHESION	1.852	2.754	PDE5A;ABAT	ABAT;PDE5A	2	2
	GO_CELLULAR_HORMONE_METABOLIC_PROCESS	1.841	2.741	UGT1A1;PLB1	UGT1A1;PLB1	2	2
	GO_REGULATION_OF_HORMONE_LEVELS	2.964	2.739	RAPGEF4;PLB1;UGT1A1;ABAT;RAPGEF3	UGT1A1;ABAT;PLB1	5	3
	GO_TERPENOID_METABOLIC_PROCESS	1.828	2.736	UGT1A1;PLB1	UGT1A1;PLB1	2	2
	GO_ALCOHOL_BIOSYNTHETIC_PROCESS	1.797	2.703	ACHE;ISYNA1	ACHE;ISYNA1	2	2
	GO_AMIDE_BIOSYNTHETIC_PROCESS	2.195	2.689	SLC25A15;GGT1;GGT6;GGT7	GGT1;GGT6;GGT7	4	3
	GO_CARBOHYDRATE_BIOSYNTHETIC_PROCESS	1.745	2.64	ISYNA1;BPGM	ISYNA1;BPGM	2	2
	GO_ISOPRENOID_METABOLIC_PROCESS	1.717	2.615	UGT1A1;PLB1	UGT1A1;PLB1	2	2
	GO_REGULATION_OF_REPRODUCTIVE_PROCESS	1.701	2.605	PDE5A;PLB1	PDE5A;PLB1	2	2
	GO_PEPTIDE_METABOLIC_PROCESS	3.472	2.568	GSTT2B;GGT1;GGT6;GGT7;SLC25A15;GSTK1	GGT1;GGT6;GGT7	6	3
	GO_RESPONSE_TO_ETHANOL	1.665	2.568	UGT1A1;ABAT	UGT1A1;ABAT	2	2
	GO_RESPONSE_TO_ALKALOID	2.638	2.564	BCHE;ABAT;RAPGEF3	BCHE;ABAT	3	2
	GO_NEGATIVE_REGULATION_OF_CELL_CELL_ADHESION	1.656	2.561	PDE5A;ABAT	ABAT;PDE5A	2	2
	GO_UDP_GLYCOSYLTRANSFERASE_ACTIVITY	1.651	2.557	UGT1A6;UGT1A1	UGT1A6;UGT1A1	2	2
	GO_REGULATION_OF_MUSCLE_CONTRACTION	2.57	2.512	PDE4B;PDE5A;ABAT	ABAT;PDE5A	3	2
	GO_POSITIVE_REGULATION_OF_MULTI_ORGANISM_PROCESS	1.618	2.466	PDE5A;PLB1	PDE5A;PLB1	2	2
	GO_NEGATIVE_REGULATION_OF_CELL_ACTIVATION	1.618	2.463	PDE5A;ABAT	ABAT;PDE5A	2	2
	GO_ISOMERASE_ACTIVITY	1.618	2.46	ISYNA1;BPGM	ISYNA1;BPGM	2	2
	GO_HORMONE_METABOLIC_PROCESS	1.618	2.441	UGT1A1;PLB1	UGT1A1;PLB1	2	2
	GO_PEPTIDASE_ACTIVITY	1.859	2.424	GGT1;GGT6;GGT7;ACY1	GGT1;GGT6;GGT7	4	3
	GO_CELLULAR_AMIDE_METABOLIC_PROCESS	3.845	2.416	GSTT2B;PIPOX;GGT1;GGT6;GGT7;SLC25A15;GSTK1	GGT1;GGT6;GGT7	7	3
	GO_ORGANIC_HYDROXY_COMPOUND_BIOSYNTHETIC_PROCESS	1.618	2.416	ACHE;ISYNA1	ACHE;ISYNA1	2	2
	GO_REGULATION_OF_CELLULAR_KETONE_METABOLIC_PROCESS	1.618	2.416	UGT1A6;UGT1A1	UGT1A6;UGT1A1	2	2
	GO_REGULATION_OF_MUSCLE_SYSTEM_PROCESS	2.363	2.416	PDE4B;PDE5A;ABAT	ABAT;PDE5A	3	2
	GO_REGULATION_OF_SECRETION	2.408	2.416	RAPGEF4;ACHE;PLB1;ABAT;RAPGEF3	ACHE;ABAT;PLB1	5	3
	GO_RESPONSE_TO_CORTICOSTEROID	2.393	2.416	ALDH3A1;BCHE;UGT1A1	BCHE;UGT1A1	3	2
	GO_RESPONSE_TO_NUTRIENT	2.363	2.416	ALDH3A1;BCHE;UGT1A1	BCHE;UGT1A1	3	2
	GO_TRANSFERASE_ACTIVITY_TRANSFERRING_HEXOSYL_GROUPS	1.608	2.405	UGT1A6;UGT1A1	UGT1A6;UGT1A1	2	2
	GO_INTRINSIC_COMPONENT_OF_PLASMA_MEMBRANE	4.016	2.378	KCNE3;CPT1C;KCNH3;SLC6A9;CEL;GRIN2C;GGT1;GGT6;GGT7;UGT1A1	GGT1;GGT6;GGT7;UGT1A1	10	4
	GO_POSITIVE_REGULATION_OF_PROTEIN_SECRETION	1.58	2.377	ACHE;ABAT	ACHE;ABAT	2	2
	GO_REGULATION_OF_NUCLEOTIDE_METABOLIC_PROCESS	4.291	2.377	ADCY4;PDE2A;PDE5A;BPGM;RAPGEF3	PDE5A;BPGM	5	2
	GO_NEGATIVE_REGULATION_OF_CELL_ADHESION	1.541	2.337	PDE5A;ABAT	ABAT;PDE5A	2	2
	GO_ENZYME_BINDING	1.659	2.312	PKIA;RAPGEF4;BCHE;ABAT;UGT1A6;UGT1A1	UGT1A6;BCHE;UGT1A1;ABAT	6	4
	GO_PHOSPHOLIPID_BIOSYNTHETIC_PROCESS	1.506	2.3	ACHE;ISYNA1	ACHE;ISYNA1	2	2
	GO_SYSTEM_PROCESS	3.144	2.274	ADCY4;GAMT;CEL;PDE2A;GRIN2C;BCHE;ABAT;ALDH7A1;PDE5A	BCHE;ABAT;PDE5A;ALDH7A1	9	4
	GO_COFACTOR_BINDING	1.431	2.218	GAD1;ABAT	GAD1;ABAT	2	2
	GO_RESPONSE_TO_ORGANIC_CYCLIC_COMPOUND	3.3	2.203	ALDH3A1;PDE2A;BCHE;ABAT;RAPGEF3;PDE4B;UGT1A1	BCHE;UGT1A1;ABAT	7	3
	GO_AMIDE_BINDING	1.409	2.196	ACHE;BCHE	ACHE;BCHE	2	2
	GO_POSITIVE_REGULATION_OF_TRANSPORT	2.629	2.183	KCNE3;GLRX;ABAT;PLB1;RAPGEF3;ACHE	ACHE;ABAT;PLB1	6	3
	GO_REGULATION_OF_LIPID_METABOLIC_PROCESS	1.382	2.172	UGT1A6;UGT1A1	UGT1A6;UGT1A1	2	2
	GO_REGULATION_OF_TRANSFERASE_ACTIVITY	2.042	2.172	ADCY4;UGT1A6;UGT1A1;PDE5A;PKIA	UGT1A6;UGT1A1;PDE5A	5	3
	GO_TRANSFERASE_ACTIVITY_TRANSFERRING_GLYCOSYL_GROUPS	1.382	2.172	UGT1A6;UGT1A1	UGT1A6;UGT1A1	2	2
	GO_GLYCEROPHOSPHOLIPID_METABOLIC_PROCESS	1.973	2.132	PLA2G4C;ACHE;PLB1	ACHE;PLB1	3	2
	GO_REGULATION_OF_HOMOTYPIC_CELL_CELL_ADHESION	1.322	2.105	PDE5A;ABAT	ABAT;PDE5A	2	2
	GO_COFACTOR_METABOLIC_PROCESS	4.545	2.036	GAMT;BPGM;PIPOX;PFKFB3;UGT1A1;CROT	UGT1A1;BPGM	6	2
	GO_NEGATIVE_REGULATION_OF_TRANSFERASE_ACTIVITY	1.804	1.999	UGT1A6;UGT1A1;PKIA	UGT1A6;UGT1A1	3	2
	GO_GLYCEROLIPID_METABOLIC_PROCESS	2.548	1.989	PLA2G4C;ACHE;CEL;PLB1	ACHE;PLB1	4	2
	GO_RESPONSE_TO_ALCOHOL		1.98		UGT1A1;ABAT		2
	GO_PHOSPHORIC_ESTER_HYDROLASE_ACTIVITY	4.345	1.971	BPGM;PDE1C;PFKFB3;PDE2A;PDE4B;PDE5A	PDE5A;BPGM	6	2
	GO_ENDOPLASMIC_RETICULUM_PART	2.341	1.951	CPT1C;CES3;BCHE;PLA2G4C;UGT1A6;UGT1A1	UGT1A6;BCHE;UGT1A1	6	3
	GO_REGULATION_OF_CELL_CELL_ADHESION		1.947		ABAT;PDE5A		2
	GO_SINGLE_ORGANISM_BEHAVIOR		1.94		BCHE;ABAT		2
	GO_REGULATION_OF_PROTEIN_SECRETION	2.436	1.93	RAPGEF4;ACHE;ABAT;RAPGEF3	ACHE;ABAT	4	2
	GO_PURINE_CONTAINING_COMPOUND_METABOLIC_PROCESS	6.439	1.921	ADCY4;GAMT;BPGM;PFKFB3;PDE2A;PDE4B;CROT;PDE5A	PDE5A;BPGM	8	2
	GO_PROTEOLYSIS	1.361	1.914	GGT1;GGT6;GGT7;ACY1	GGT1;GGT6;GGT7	4	3
	GO_MITOCHONDRIAL_MATRIX	3.199	1.887	PDE2A;GSTK1;ALDH2;ABAT;ALDH7A1	ABAT;ALDH7A1	5	2
	GO_REGULATION_OF_RESPONSE_TO_WOUNDING	1.656	1.887	GGT1;ABAT;PDE2A	GGT1;ABAT	3	2
	GO_SYNAPTIC_SIGNALING	2.363	1.866	ACHE;SLC6A9;GAD1;GRIN2C	ACHE;GAD1	4	2
	GO_REGULATION_OF_CELLULAR_LOCALIZATION	2.692	1.856	RAPGEF3;PKIA;PDE2A;RAPGEF4;ABAT;PLB1;ACHE	ACHE;ABAT;PLB1	7	3
	GO_RESPONSE_TO_EXTRACELLULAR_STIMULUS	1.618	1.84	ALDH3A1;BCHE;UGT1A1	BCHE;UGT1A1	3	2
	GO_ORGANOPHOSPHATE_BIOSYNTHETIC_PROCESS	1.618	1.83	ADCY4;ACHE;ISYNA1	ACHE;ISYNA1	3	2
	GO_REGULATION_OF_MULTI_ORGANISM_PROCESS		1.797		PDE5A;PLB1		2
	GO_EXTRACELLULAR_SPACE	2.045	1.783	CEL;ALDH3A1;CES3;GGT1;BCHE;ACHE	ACHE;GGT1;BCHE	6	3
	GO_RESPONSE_TO_OXYGEN_CONTAINING_COMPOUND	3.808	1.781	ADCY4;ALDH3A1;PDE2A;GPX2;BCHE;ABAT;RAPGEF3;PDE4B;UGT1A1	BCHE;UGT1A1;ABAT	9	3
	GO_REGULATION_OF_CELL_ACTIVATION		1.779		ABAT;PDE5A		2
	GO_RESPONSE_TO_STEROID_HORMONE	1.618	1.758	ALDH3A1;BCHE;UGT1A1	BCHE;UGT1A1	3	2
	GO_REGULATION_OF_SYSTEM_PROCESS	1.618	1.745	PDE4B;PDE5A;ABAT	ABAT;PDE5A	3	2
	GO_POSITIVE_REGULATION_OF_ESTABLISHMENT_OF_PROTEIN_LOCALIZATION	1.618	1.735	ACHE;ABAT;RAPGEF3	ACHE;ABAT	3	2
	GO_BEHAVIOR		1.734		BCHE;ABAT		2
	GO_RESPONSE_TO_ENDOGENOUS_STIMULUS	3.669	1.734	ADCY4;CROT;ALDH3A1;PDE2A;BCHE;ABAT;RAPGEF3;PDE4B;UGT1A1	BCHE;UGT1A1;ABAT	9	3
	GO_NUCLEOBASE_CONTAINING_SMALL_MOLECULE_METABOLIC_PROCESS	6.629	1.706	ADCY4;GAMT;BPGM;CROT;PDE2A;GLRX;PDE4B;PFKFB3;PDE5A	PDE5A;BPGM	9	2
	GO_ENDOPLASMIC_RETICULUM	2.777	1.612	CPT1C;ALDH3A1;PDE2A;CES3;BCHE;PLA2G4C;UGT1A6;UGT1A1	UGT1A6;BCHE;UGT1A1	8	3
	GO_MITOCHONDRION	4.746	1.612	CPT1C;ACYP2;CROT;ALDH7A1;ALDH2;PDE2A;GATM;ABAT;GLRX;SLC25A15;GSTK1	ABAT;ACYP2;ALDH7A1	11	3
	GO_SYNAPSE_PART	5.207	1.612	FARP1;SLC6A9;PDE2A;GRIN2C;RAPGEF3;ACHE;PDE4B;GAD1	ACHE;GAD1	8	2
	GO_REGULATION_OF_CELL_ADHESION		1.589		ABAT;PDE5A		2
	GO_NEGATIVE_REGULATION_OF_CELL_PROLIFERATION		1.573		BCHE;PDE5A		2
	GO_LIPID_BINDING	1.428	1.557	PLA2G4C;UGT1A6;UGT1A1	UGT1A6;UGT1A1	3	2
	GO_REGULATION_OF_TRANSPORT	4.405	1.506	KCNE3;KCNH3;GLRX;PKIA;PDE2A;RAPGEF4;ABAT;PLB1;RAPGEF3;ACHE;PDE4B	ACHE;ABAT;PLB1	11	3
	GO_OXIDOREDUCTASE_ACTIVITY	4.746	1.491	PIPOX;ALDH3A1;ALDH2;GPX2;GLRX;ALDH7A1;IL4I1;GSTK1	IL4I1;ALDH7A1	8	2
	GO_SEXUAL_REPRODUCTION	1.324	1.482	GAMT;GGT1;ABAT	GGT1;ABAT	3	2
	GO_SYNAPSE	6.575	1.459	CPT1C;FARP1;SLC6A9;CEL;PDE2A;GRIN2C;RAPGEF3;ACHE;PDE4B;GAD1	ACHE;GAD1	10	2
	GO_CELL_CELL_SIGNALING	2.363	1.447	RAPGEF4;ACHE;SLC6A9;GAD1;GRIN2C	ACHE;GAD1	5	2
	GO_NEGATIVE_REGULATION_OF_CATALYTIC_ACTIVITY	1.618	1.389	PKIA;UGT1A6;UGT1A1;FARP1	UGT1A6;UGT1A1	4	2
	GO_RESPONSE_TO_NITROGEN_COMPOUND	4.291	1.364	ADCY4;CROT;ALDH3A1;PDE2A;BCHE;ABAT;RAPGEF3;PDE4B	BCHE;ABAT	8	2
	GO_RESPONSE_TO_LIPID	1.618	1.34	PDE4B;ALDH3A1;BCHE;UGT1A1	BCHE;UGT1A1	4	2
	GO_MULTI_ORGANISM_REPRODUCTIVE_PROCESS	1.618	1.338	PLA2G4C;GAMT;GGT1;ABAT	GGT1;ABAT	4	2
	GO_RESPONSE_TO_HORMONE	1.618	1.338	ADCY4;ALDH3A1;BCHE;UGT1A1	BCHE;UGT1A1	4	2
	GO_OXIDATION_REDUCTION_PROCESS	6.925	1.335	CPT1C;PIPOX;CROT;ALDH3A1;ALDH2;GPX2;GLRX;ALDH7A1;IL4I1;PFKFB3;GSTK1	IL4I1;ALDH7A1	11	2
	GO_REGULATION_OF_RESPONSE_TO_EXTERNAL_STIMULUS		1.312		GGT1;ABAT		2
	GO_3_5_CYCLIC_AMP_PHOSPHODIESTERASE_ACTIVITY	3.06		PDE4B;PDE2A		2
	GO_3_5_CYCLIC_GMP_PHOSPHODIESTERASE_ACTIVITY	3.101		PDE5A;PDE2A		2
	GO_ACTIN_BASED_CELL_PROJECTION	1.618		FARP1;RAPGEF3		2
	GO_ADENYL_NUCLEOTIDE_BINDING	2.929		ADCY4;RPS6KA5;PFKFB3;PDE2A;RAPGEF4;RIMKLB;RAPGEF3;PDE4B		8
	GO_ADP_METABOLIC_PROCESS	2.363		PFKFB3;BPGM		2
	GO_AGING	1.429		ALDH3A1;ABAT		2
	GO_ALCOHOL_CATABOLIC_PROCESS	3.43		CEL;ALDH2;ALDH7A1		3
	GO_ALDEHYDE_DEHYDROGENASE_NAD_ACTIVITY	4.65		ALDH3A1;ALDH2;ALDH7A1		3
	GO_ALPHA_AMINO_ACID_BIOSYNTHETIC_PROCESS	3.181		GATM;GAMT;GGT1		3
	GO_AMINO_ACID_BETAINE_METABOLIC_PROCESS	4.697		CPT1C;CROT;ALDH7A1		3
	GO_AMINO_ACID_TRANSMEMBRANE_TRANSPORT	2.144		SLC6A9;SLC25A15		2
	GO_AMINO_ACID_TRANSMEMBRANE_TRANSPORTER_ACTIVITY	2.032		SLC6A9;SLC25A15		2
	GO_AMINO_ACID_TRANSPORT	1.727		SLC6A9;SLC25A15		2
	GO_ANION_TRANSMEMBRANE_TRANSPORT	1.462		SLC6A9;SLC25A15		2
	GO_ANION_TRANSMEMBRANE_TRANSPORTER_ACTIVITY	1.355		SLC6A9;SLC25A15		2
	GO_ANION_TRANSPORT	1.618		SLC25A15;CROT;SLC6A9		3
	GO_ASPARTATE_FAMILY_AMINO_ACID_CATABOLIC_PROCESS	2.897		ALDH7A1;PIPOX		2
	GO_ASPARTATE_FAMILY_AMINO_ACID_METABOLIC_PROCESS	2.285		PIPOX;ALDH7A1		2
	GO_ATP_GENERATION_FROM_ADP	2.417		PFKFB3;BPGM		2
	GO_CAMP_BINDING	6.371		RAPGEF4;PDE4B;PDE2A;RAPGEF3		4
	GO_CAMP_MEDIATED_SIGNALING	5.622		RAPGEF4;ADCY4;PDE2A;RAPGEF3		4
	GO_CAMP_METABOLIC_PROCESS	4.024		ADCY4;PDE4B;PDE2A		3
	GO_CARBOHYDRATE_CATABOLIC_PROCESS	1.786		PFKFB3;BPGM		2
	GO_CARBOHYDRATE_DERIVATIVE_CATABOLIC_PROCESS	2.405		PDE4B;PDE5A;PDE2A		3
	GO_CARBOHYDRATE_DERIVATIVE_METABOLIC_PROCESS	3.796		ADCY4;GAMT;BPGM;PFKFB3;PDE2A;PDE4B;CROT;PDE5A		8
	GO_CARNITINE_METABOLIC_PROCESS	3.147		CPT1C;CROT		2
	GO_CATION_CHANNEL_ACTIVITY	2.774		KCNE3;GRIN2C;KCNH3;PDE2A		4
	GO_CATION_CHANNEL_COMPLEX	1.618		KCNE3;PDE4B		2
	GO_CATION_TRANSMEMBRANE_TRANSPORTER_ACTIVITY	3.296		KCNE3;KCNH3;SLC6A9;PDE2A;GRIN2C;SLC25A15		6
	GO_CATION_TRANSPORT	2.9		KCNE3;KCNH3;SLC6A9;PDE2A;GRIN2C;SLC25A15		6
	GO_CELL_CORTEX	1.498		PLA2G4C;RAPGEF3		2
	GO_CELL_DEVELOPMENT	1.618		ACHE;FARP1;PDE2A;RPS6KA5;RAPGEF3		5
	GO_CELL_JUNCTION	1.421		ACHE;CPT1C;GRIN2C;FARP1		4
	GO_CELL_PROJECTION	2.119		ADCY4;KCNE3;CPT1C;FARP1;ABAT;RAPGEF3;PDE4B		7
	GO_CELLULAR_ALDEHYDE_METABOLIC_PROCESS	1.994		ALDH3A1;ALDH7A1		2
	GO_CELLULAR_CARBOHYDRATE_METABOLIC_PROCESS	1.629		PFKFB3;ISYNA1		2
	GO_CELLULAR_LIPID_CATABOLIC_PROCESS	3.609		PLA2G4C;CROT;CEL;CPT1C		4
	GO_CELLULAR_RESPONSE_TO_DRUG	3.273		PDE4B;PDE2A;RAPGEF3		3
	GO_CELLULAR_RESPONSE_TO_ENDOGENOUS_STIMULUS	1.955		ADCY4;PDE4B;PDE2A;UGT1A1;RAPGEF3		5
	GO_CELLULAR_RESPONSE_TO_NITROGEN_COMPOUND	2.199		ADCY4;PDE4B;PDE2A;RAPGEF3		4
	GO_CELLULAR_RESPONSE_TO_ORGANIC_CYCLIC_COMPOUND	2.313		PDE4B;PDE2A;UGT1A1;RAPGEF3		4
	GO_CELLULAR_RESPONSE_TO_ORGANIC_SUBSTANCE	1.618		ADCY4;RPS6KA5;PDE2A;RAPGEF3;PDE4B;UGT1A1		6
	GO_CELLULAR_RESPONSE_TO_OXYGEN_CONTAINING_COMPOUND	2.306		ADCY4;PDE4B;PDE2A;UGT1A1;RAPGEF3		5
	GO_CGMP_BINDING	3.006		PDE5A;PDE2A		2
	GO_CGMP_METABOLIC_PROCESS	2.777		PDE5A;PDE2A		2
	GO_COENZYME_METABOLIC_PROCESS	3.909		CROT;GAMT;PFKFB3;BPGM;PIPOX		5
	GO_CREATINE_METABOLIC_PROCESS	3.265		GATM;GAMT		2
	GO_CYCLIC_NUCLEOTIDE_BINDING	7.508		RAPGEF4;PDE4B;PDE2A;PDE5A;RAPGEF3		5
	GO_CYCLIC_NUCLEOTIDE_CATABOLIC_PROCESS	4.752		PDE4B;PDE5A;PDE2A		3
	GO_CYCLIC_NUCLEOTIDE_MEDIATED_SIGNALING	5.304		RAPGEF4;ADCY4;PDE2A;RAPGEF3		4
	GO_CYCLIC_NUCLEOTIDE_METABOLIC_PROCESS	4.972		ADCY4;PDE4B;PDE5A;PDE2A		4
	GO_CYCLIC_NUCLEOTIDE_PHOSPHODIESTERASE_ACTIVITY	6.239		PDE1C;PDE4B;PDE5A;PDE2A		4
	GO_CYTOPLASMIC_REGION	1.369		PLA2G4C;RAPGEF3		2
	GO_DENDRITE	3.062		ADCY4;KCNE3;CPT1C;PDE4B;FARP1		5
	GO_DEPHOSPHORYLATION	1.372		PFKFB3;BPGM		2
	GO_DETOXIFICATION	2.046		GPX2;GSTK1		2
	GO_DIGESTION	2.638		CEL;UGT1A1;AMY2B		3
	GO_DISULFIDE_OXIDOREDUCTASE_ACTIVITY	2.578		GSTK1;GLRX		2
	GO_ELECTRON_CARRIER_ACTIVITY	2.82		GPX2;ALDH2;GLRX		3
	GO_ENDOPLASMIC_RETICULUM_LUMEN	1.615		CES3;BCHE		2
	GO_ENDOTHELIAL_CELL_DEVELOPMENT	2.363		PDE2A;RAPGEF3		2
	GO_ENDOTHELIAL_CELL_DIFFERENTIATION	2.095		PDE2A;RAPGEF3		2
	GO_ENDOTHELIUM_DEVELOPMENT	1.946		PDE2A;RAPGEF3		2
	GO_ENVELOPE	2.363		CPT1C;GATM;BCHE;PLA2G4C;SLC25A15;GSTK1		6
	GO_EPITHELIAL_CELL_DEVELOPMENT	1.618		PDE2A;RAPGEF3		2
	GO_EPITHELIAL_CELL_DIFFERENTIATION	1.618		PDE2A;GSTK1;RAPGEF3		3
	GO_ESTABLISHMENT_OF_ENDOTHELIAL_BARRIER	2.6		PDE2A;RAPGEF3		2
	GO_EXCITATORY_SYNAPSE	1.618		GRIN2C;PDE4B		2
	GO_FATTY_ACID_BETA_OXIDATION	2.336		CROT;CPT1C		2
	GO_FATTY_ACID_CATABOLIC_PROCESS	3.24		CROT;CEL;CPT1C		3
	GO_FILOPODIUM	1.914		FARP1;RAPGEF3		2
	GO_GATED_CHANNEL_ACTIVITY	1.879		KCNE3;KCNH3;GRIN2C		3
	GO_GENERATION_OF_PRECURSOR_METABOLITES_AND_ENERGY	1.992		CROT;PFKFB3;BPGM		3
	GO_GLUCOSE_METABOLIC_PROCESS	1.755		PFKFB3;BPGM		2
	GO_GLUTATHIONE_DERIVATIVE_METABOLIC_PROCESS	2.794		GSTT2B;GSTK1		2
	GO_GLUTATHIONE_PEROXIDASE_ACTIVITY	2.929		GPX2;GSTK1		2
	GO_GLUTATHIONE_TRANSFERASE_ACTIVITY	2.512		GSTT2B;GSTK1		2
	GO_GLYCOSYL_COMPOUND_METABOLIC_PROCESS	2.506		CROT;GAMT;PFKFB3;BPGM		4
	GO_GUANYL_NUCLEOTIDE_EXCHANGE_FACTOR_ACTIVITY	2.756		RAPGEF4;GRIN2C;FARP1;RAPGEF3		4
	GO_HEAD_DEVELOPMENT	1.353		PFKFB3;ABAT;RAPGEF3		3
	GO_HEPATICOBILIARY_SYSTEM_DEVELOPMENT	1.707		UGT1A1;RAPGEF3		2
	GO_HEXOSE_METABOLIC_PROCESS	1.618		PFKFB3;BPGM		2
	GO_INFLAMMATORY_RESPONSE	1.618		PLA2G4C;UGT1A1;RPS6KA5		3
	GO_INORGANIC_CATION_TRANSMEMBRANE_TRANSPORTER_ACTIVITY	2.149		KCNE3;SLC6A9;KCNH3;PDE2A		4
	GO_INORGANIC_ION_TRANSMEMBRANE_TRANSPORT	1.539		KCNE3;KCNH3;PDE2A		3
	GO_INTRACELLULAR_SIGNAL_TRANSDUCTION	2.85		ADCY4;RPS6KA5;KCNH3;PDE2A;RAPGEF4;GRIN2C;RAPGEF3;PLA2G4C		8
	GO_ION_CHANNEL_BINDING	2.828		KCNE3;PDE4B;RAPGEF3		3
	GO_ION_TRANSMEMBRANE_TRANSPORT	2.846		KCNE3;KCNH3;SLC6A9;PDE2A;GRIN2C;SLC25A15		6
	GO_ION_TRANSPORT	2.718		KCNE3;KCNH3;CROT;PDE2A;GRIN2C;SLC25A15;SLC6A9		7
	GO_IONOTROPIC_GLUTAMATE_RECEPTOR_COMPLEX	2.363		GRIN2C;CPT1C		2
	GO_L_AMINO_ACID_TRANSMEMBRANE_TRANSPORTER_ACTIVITY	2.298		SLC6A9;SLC25A15		2
	GO_L_AMINO_ACID_TRANSPORT	2.246		SLC6A9;SLC25A15		2
	GO_LIPASE_ACTIVITY	2.782		PLA2G4C;CEL;PLB1		3
	GO_LIPID_CATABOLIC_PROCESS	4.027		PLA2G4C;CROT;CEL;CPT1C;PLB1		5
	GO_LIPID_LOCALIZATION	1.429		CROT;CEL		2
	GO_LIPID_MODIFICATION	1.583		CROT;CPT1C		2
	GO_LIPID_OXIDATION	2.114		CROT;CPT1C		2
	GO_LYASE_ACTIVITY	1.618		ADCY4;GAD1		2
	GO_LYSINE_METABOLIC_PROCESS	3.147		ALDH7A1;PIPOX		2
	GO_LYSOPHOSPHOLIPASE_ACTIVITY	2.857		PLA2G4C;PLB1		2
	GO_MEMBRANE_MICRODOMAIN	1.367		KCNE3;PDE2A		2
	GO_MEMBRANE_PROTEIN_COMPLEX	1.56		KCNE3;CPT1C;PDE4B;GRIN2C		4
	GO_MEMBRANE_REGION	1.776		KCNE3;PLB1;PDE2A;GRIN2C;RAPGEF3		5
	GO_METAL_ION_TRANSMEMBRANE_TRANSPORTER_ACTIVITY	2.363		KCNE3;SLC6A9;KCNH3;PDE2A		4
	GO_METAL_ION_TRANSPORT	1.539		KCNE3;KCNH3;PDE2A		3
	GO_MICROBODY	2.656		CROT;GSTK1;PIPOX		3
	GO_MICROBODY_LUMEN	2.363		CROT;PIPOX		2
	GO_MICROBODY_PART	1.921		CROT;PIPOX		2
	GO_MITOCHONDRIAL_ENVELOPE	1.808		GATM;CPT1C;SLC25A15;GSTK1		4
	GO_MITOCHONDRIAL_PART	4.03		CPT1C;ALDH2;PDE2A;GATM;ABAT;ALDH7A1;SLC25A15;GSTK1		8
	GO_MITOCHONDRIAL_TRANSPORT	1.618		SLC25A15;PDE2A		2
	GO_MOLECULAR_FUNCTION_REGULATOR	2.578		KCNE3;FARP1;PKIA;RAPGEF4;GRIN2C;RAPGEF3;UGT1A1		7
	GO_MONOCARBOXYLIC_ACID_CATABOLIC_PROCESS	4.25		CROT;CEL;CPT1C;ABAT		4
	GO_MONOVALENT_INORGANIC_CATION_TRANSMEMBRANE_TRANSPORTER_ACTIVITY	1.768		KCNE3;SLC6A9;KCNH3		3
	GO_MUSCLE_SYSTEM_PROCESS	1.382		GAMT;PDE5A		2
	GO_NEGATIVE_REGULATION_OF_CELLULAR_PROTEIN_LOCALIZATION	1.669		PKIA;PDE2A		2
	GO_NEGATIVE_REGULATION_OF_CYTOPLASMIC_TRANSPORT	1.765		PKIA;PDE2A		2
	GO_NEGATIVE_REGULATION_OF_ESTABLISHMENT_OF_PROTEIN_LOCALIZATION	1.587		PKIA;PDE2A		2
	GO_NEGATIVE_REGULATION_OF_INTRACELLULAR_PROTEIN_TRANSPORT	1.906		PKIA;PDE2A		2
	GO_NEGATIVE_REGULATION_OF_INTRACELLULAR_TRANSPORT	1.632		PKIA;PDE2A		2
	GO_NEGATIVE_REGULATION_OF_ION_TRANSPORT	1.712		KCNE3;ABAT		2
	GO_NEGATIVE_REGULATION_OF_MOLECULAR_FUNCTION	1.846		PKIA;KCNE3;UGT1A6;UGT1A1;FARP1		5
	GO_NEGATIVE_REGULATION_OF_MULTICELLULAR_ORGANISMAL_PROCESS	1.992		PDE4B;RPS6KA5;PDE5A;ABAT;RAPGEF3		5
	GO_NEGATIVE_REGULATION_OF_NUCLEOCYTOPLASMIC_TRANSPORT	2.103		PKIA;PDE2A		2
	GO_NEGATIVE_REGULATION_OF_PHOSPHORUS_METABOLIC_PROCESS	1.612		PDE2A;PKIA;FARP1		3
	GO_NEGATIVE_REGULATION_OF_TRANSPORT	2.33		KCNE3;PKIA;ABAT;PDE2A		4
	GO_NEURON_PART	4.806		ADCY4;KCNE3;CPT1C;FARP1;SLC6A9;PDE2A;ABAT;RAPGEF3;PDE4B;GAD1		10
	GO_NEURON_PROJECTION	3.265		ADCY4;KCNE3;CPT1C;FARP1;ABAT;RAPGEF3;PDE4B		7
	GO_NEURON_SPINE	1.745		PDE4B;FARP1		2
	GO_NEUROTRANSMITTER_TRANSPORT	1.618		SLC6A9;GAD1		2
	GO_NITROGEN_COMPOUND_TRANSPORT	1.618		RAPGEF4;SLC6A9;SLC25A15		3
	GO_NUCLEAR_OUTER_MEMBRANE_ENDOPLASMIC_RETICULUM_MEMBRANE_NETWORK	1.579		CPT1C;PLA2G4C;UGT1A6;UGT1A1		4
	GO_NUCLEOSIDE_DIPHOSPHATE_METABOLIC_PROCESS	1.994		PFKFB3;BPGM		2
	GO_NUCLEOSIDE_MONOPHOSPHATE_METABOLIC_PROCESS	1.495		PFKFB3;BPGM		2
	GO_NUCLEOSIDE_PHOSPHATE_CATABOLIC_PROCESS	3.265		PDE4B;PDE5A;PDE2A		3
	GO_NUCLEOSIDE_TRIPHOSPHATE_METABOLIC_PROCESS	1.526		PFKFB3;BPGM		2
	GO_NUCLEOTIDE_PHOSPHORYLATION	2.206		PFKFB3;BPGM		2
	GO_O_ACYLTRANSFERASE_ACTIVITY	2.363		CROT;CPT1C		2
	GO_ORGAN_REGENERATION	2.001		UGT1A1;RAPGEF3		2
	GO_ORGANELLE_ENVELOPE_LUMEN	2.001		GATM;BCHE		2
	GO_ORGANELLE_INNER_MEMBRANE	1.618		GATM;SLC25A15;GSTK1		3
	GO_ORGANIC_ACID_TRANSMEMBRANE_TRANSPORT	1.846		SLC6A9;SLC25A15		2
	GO_ORGANIC_ACID_TRANSMEMBRANE_TRANSPORTER_ACTIVITY	1.637		SLC6A9;SLC25A15		2
	GO_ORGANIC_ACID_TRANSPORT	2.096		SLC25A15;CROT;SLC6A9		3
	GO_ORGANIC_ANION_TRANSMEMBRANE_TRANSPORTER_ACTIVITY	1.618		SLC6A9;SLC25A15		2
	GO_ORGANIC_ANION_TRANSPORT	1.717		SLC25A15;CROT;SLC6A9		3
	GO_ORGANIC_HYDROXY_COMPOUND_CATABOLIC_PROCESS	3.255		CEL;ALDH2;ALDH7A1		3
	GO_ORGANOPHOSPHATE_CATABOLIC_PROCESS	4.024		PLA2G4C;PDE4B;PDE5A;PDE2A		4
	GO_OXIDOREDUCTASE_ACTIVITY_ACTING_ON_A_SULFUR_GROUP_OF_DONORS	2.363		GSTK1;GLRX		2
	GO_OXIDOREDUCTASE_ACTIVITY_ACTING_ON_PEROXIDE_AS_ACCEPTOR	2.373		GPX2;GSTK1		2
	GO_OXIDOREDUCTASE_ACTIVITY_ACTING_ON_THE_ALDEHYDE_OR_OXO_GROUP_OF_DONORS	3.692		ALDH3A1;ALDH2;ALDH7A1		3
	GO_OXIDOREDUCTASE_ACTIVITY_ACTING_ON_THE_ALDEHYDE_OR_OXO_GROUP_OF_DONORS_NAD_OR_NADP_AS_ACCEPTOR	3.966		ALDH3A1;ALDH2;ALDH7A1		3
	GO_OXIDOREDUCTION_COENZYME_METABOLIC_PROCESS	1.82		PFKFB3;BPGM		2
	GO_PASSIVE_TRANSMEMBRANE_TRANSPORTER_ACTIVITY	2.316		KCNE3;GRIN2C;KCNH3;PDE2A		4
	GO_PERINUCLEAR_REGION_OF_CYTOPLASM	1.448		ACHE;PDE2A;RAPGEF3		3
	GO_PHOSPHATIDYLCHOLINE_ACYL_CHAIN_REMODELING	2.692		PLA2G4C;PLB1		2
	GO_PHOSPHOLIPASE_A2_ACTIVITY	2.578		PLA2G4C;PLB1		2
	GO_PHOSPHOLIPASE_ACTIVITY	1.914		PLA2G4C;PLB1		2
	GO_PHOSPHORIC_DIESTER_HYDROLASE_ACTIVITY	4.327		PDE1C;PDE4B;PDE5A;PDE2A		4
	GO_PHOSPHORYLATION	1.665		KCNH3;PFKFB3;RPS6KA5;BPGM;GRIN2C		5
	GO_PLASMA_MEMBRANE_PROTEIN_COMPLEX	2.187		KCNE3;CPT1C;PDE4B;GRIN2C		4
	GO_PLASMA_MEMBRANE_RECEPTOR_COMPLEX	1.618		GRIN2C;CPT1C		2
	GO_PLASMA_MEMBRANE_REGION	1.618		GRIN2C;PLB1;PDE2A;RAPGEF3		4
	GO_POSITIVE_REGULATION_OF_CALCIUM_ION_TRANSMEMBRANE_TRANSPORT	2.232		KCNE3;RAPGEF3		2
	GO_POSITIVE_REGULATION_OF_CALCIUM_ION_TRANSPORT	1.828		KCNE3;RAPGEF3		2
	GO_POSITIVE_REGULATION_OF_CAMP_METABOLIC_PROCESS	1.955		ADCY4;RAPGEF3		2
	GO_POSITIVE_REGULATION_OF_CATALYTIC_ACTIVITY	1.877		ADCY4;FARP1;RAPGEF4;GRIN2C;RAPGEF3;PDE5A		6
	GO_POSITIVE_REGULATION_OF_CATION_TRANSMEMBRANE_TRANSPORT	2.956		KCNE3;GLRX;RAPGEF3		3
	GO_POSITIVE_REGULATION_OF_CYCLIC_NUCLEOTIDE_METABOLIC_PROCESS	1.808		ADCY4;RAPGEF3		2
	GO_POSITIVE_REGULATION_OF_HYDROLASE_ACTIVITY	1.618		RAPGEF4;GRIN2C;FARP1;RAPGEF3		4
	GO_POSITIVE_REGULATION_OF_ION_TRANSPORT	3.06		KCNE3;GLRX;ABAT;RAPGEF3		4
	GO_POSITIVE_REGULATION_OF_MOLECULAR_FUNCTION	3.135		ADCY4;KCNE3;RPS6KA5;FARP1;RAPGEF3;RAPGEF4;GRIN2C;GLRX;PDE5A		9
	GO_POSITIVE_REGULATION_OF_NUCLEOTIDE_METABOLIC_PROCESS	1.678		ADCY4;RAPGEF3		2
	GO_POSITIVE_REGULATION_OF_PHOSPHORUS_METABOLIC_PROCESS	1.541		ADCY4;RPS6KA5;PDE5A;RAPGEF3		4
	GO_POSITIVE_REGULATION_OF_PROTEIN_ACETYLATION	2.474		RPS6KA5;RAPGEF3		2
	GO_POSITIVE_REGULATION_OF_PROTEIN_MODIFICATION_PROCESS	1.435		ADCY4;RPS6KA5;PDE5A;RAPGEF3		4
	GO_POSITIVE_REGULATION_OF_TRANSMEMBRANE_TRANSPORT	2.677		KCNE3;GLRX;RAPGEF3		3
	GO_POSITIVE_REGULATION_OF_TRANSPORTER_ACTIVITY	3.196		KCNE3;GLRX;RAPGEF3		3
	GO_POSTSYNAPSE	1.739		GRIN2C;PDE4B;FARP1		3
	GO_POTASSIUM_CHANNEL_ACTIVITY	1.75		KCNE3;KCNH3		2
	GO_POTASSIUM_ION_TRANSPORT	1.618		KCNE3;KCNH3		2
	GO_PRESYNAPSE	3.796		PDE4B;SLC6A9;PDE2A;GAD1;RAPGEF3		5
	GO_PRESYNAPTIC_PROCESS_INVOLVED_IN_SYNAPTIC_TRANSMISSION	1.769		SLC6A9;GAD1		2
	GO_PRIMARY_ALCOHOL_METABOLIC_PROCESS	2.363		ALDH2;PLB1		2
	GO_PROTEIN_DISULFIDE_OXIDOREDUCTASE_ACTIVITY	2.751		GSTK1;GLRX		2
	GO_PROTEIN_DOMAIN_SPECIFIC_BINDING	1.475		GRIN2C;PDE2A;RAPGEF3		3
	GO_PROTEIN_N_TERMINUS_BINDING	2.9		GRIN2C;GAD1;GLRX		3
	GO_PURINE_CONTAINING_COMPOUND_CATABOLIC_PROCESS	3.601		PDE4B;PDE5A;PDE2A		3
	GO_PYRUVATE_METABOLIC_PROCESS	2.166		PFKFB3;BPGM		2
	GO_RAS_GUANYL_NUCLEOTIDE_EXCHANGE_FACTOR_ACTIVITY	3.101		RAPGEF4;GRIN2C;FARP1;RAPGEF3		4
	GO_REGENERATION	1.618		UGT1A1;RAPGEF3		2
	GO_REGULATION_OF_ACTIN_FILAMENT_BASED_PROCESS	1.31		PDE4B;RAPGEF3		2
	GO_REGULATION_OF_BLOOD_CIRCULATION	1.351		PDE4B;PDE5A		2
	GO_REGULATION_OF_BODY_FLUID_LEVELS	1.618		ADCY4;CEL;ABAT		3
	GO_REGULATION_OF_CALCIUM_ION_TRANSMEMBRANE_TRANSPORT	2.789		KCNE3;PDE4B;RAPGEF3		3
	GO_REGULATION_OF_CALCIUM_ION_TRANSMEMBRANE_TRANSPORTER_ACTIVITY	2.114		KCNE3;PDE4B		2
	GO_REGULATION_OF_CALCIUM_ION_TRANSPORT	2.323		KCNE3;PDE4B;RAPGEF3		3
	GO_REGULATION_OF_CAMP_METABOLIC_PROCESS	2.692		ADCY4;PDE2A;RAPGEF3		3
	GO_REGULATION_OF_CARDIAC_MUSCLE_CONTRACTION	2.155		PDE4B;PDE5A		2
	GO_REGULATION_OF_CATABOLIC_PROCESS	1.323		GRIN2C;BPGM;RAPGEF3		3
	GO_REGULATION_OF_CATION_CHANNEL_ACTIVITY	1.961		KCNE3;PDE4B		2
	GO_REGULATION_OF_CATION_TRANSMEMBRANE_TRANSPORT	3.211		KCNE3;PDE4B;GLRX;RAPGEF3		4
	GO_REGULATION_OF_CELLULAR_PROTEIN_LOCALIZATION	1.591		PDE2A;PKIA;RAPGEF3		3
	GO_REGULATION_OF_CHROMATIN_ORGANIZATION	1.618		RPS6KA5;RAPGEF3		2
	GO_REGULATION_OF_CHROMOSOME_ORGANIZATION	1.393		RPS6KA5;RAPGEF3		2
	GO_REGULATION_OF_CYCLIC_NUCLEOTIDE_METABOLIC_PROCESS	3.577		ADCY4;PDE2A;PDE5A;RAPGEF3		4
	GO_REGULATION_OF_CYTOPLASMIC_TRANSPORT	1.618		PDE2A;PKIA;RAPGEF3		3
	GO_REGULATION_OF_EXOCYTOSIS	1.618		RAPGEF4;PLB1		2
	GO_REGULATION_OF_GTPASE_ACTIVITY	1.841		RAPGEF4;GRIN2C;FARP1;RAPGEF3		4
	GO_REGULATION_OF_HEART_CONTRACTION	1.547		PDE4B;PDE5A		2
	GO_REGULATION_OF_HORMONE_SECRETION	2.093		RAPGEF4;ABAT;RAPGEF3		3
	GO_REGULATION_OF_INFLAMMATORY_RESPONSE	1.353		GGT1;PDE2A		2
	GO_REGULATION_OF_INTRACELLULAR_PROTEIN_TRANSPORT	1.731		PDE2A;PKIA;RAPGEF3		3
	GO_REGULATION_OF_INTRACELLULAR_TRANSPORT	1.479		PDE2A;PKIA;RAPGEF3		3
	GO_REGULATION_OF_ION_TRANSPORT	3.399		KCNE3;KCNH3;RAPGEF3;ABAT;GLRX;PDE4B		6
	GO_REGULATION_OF_MEMBRANE_POTENTIAL	3.454		KCNE3;GRIN2C;KCNH3;ABAT;GLRX		5
	GO_REGULATION_OF_METAL_ION_TRANSPORT	2.661		KCNE3;PDE4B;GLRX;RAPGEF3		4
	GO_REGULATION_OF_NUCLEOCYTOPLASMIC_TRANSPORT	2.27		PDE2A;PKIA;RAPGEF3		3
	GO_REGULATION_OF_PEPTIDE_SECRETION	2.323		RAPGEF4;ABAT;RAPGEF3		3
	GO_REGULATION_OF_PEPTIDE_TRANSPORT	2.114		RAPGEF4;ABAT;RAPGEF3		3
	GO_REGULATION_OF_PHOSPHORUS_METABOLIC_PROCESS	2.789		ADCY4;RPS6KA5;BPGM;FARP1;PKIA;PDE2A;RAPGEF3;PDE5A		8
	GO_REGULATION_OF_POTASSIUM_ION_TRANSMEMBRANE_TRANSPORT	2.206		KCNE3;RAPGEF3		2
	GO_REGULATION_OF_POTASSIUM_ION_TRANSMEMBRANE_TRANSPORTER_ACTIVITY	2.389		KCNE3;RAPGEF3		2
	GO_REGULATION_OF_POTASSIUM_ION_TRANSPORT	2.001		KCNE3;RAPGEF3		2
	GO_REGULATION_OF_PROTEIN_ACETYLATION	2.176		RPS6KA5;RAPGEF3		2
	GO_REGULATION_OF_PROTEIN_IMPORT	1.618		PKIA;PDE2A		2
	GO_REGULATION_OF_PROTEIN_LOCALIZATION	2.6		PKIA;PDE2A;RAPGEF4;ABAT;RAPGEF3;ACHE		6
	GO_REGULATION_OF_PROTEIN_LOCALIZATION_TO_NUCLEUS	1.557		PKIA;PDE2A		2
	GO_REGULATION_OF_PROTEIN_MODIFICATION_PROCESS	1.683		ADCY4;RPS6KA5;FARP1;PKIA;RAPGEF3;PDE5A		6
	GO_REGULATION_OF_PROTEIN_TARGETING	1.322		PKIA;PDE2A		2
	GO_REGULATION_OF_STRIATED_MUSCLE_CONTRACTION	2.032		PDE4B;PDE5A		2
	GO_REGULATION_OF_TRANSMEMBRANE_TRANSPORT	3.147		KCNE3;PDE4B;GLRX;KCNH3;RAPGEF3		5
	GO_REGULATION_OF_TRANSPORTER_ACTIVITY	3.265		KCNE3;PDE4B;GLRX;RAPGEF3		4
	GO_REGULATION_OF_VOLTAGE_GATED_CALCIUM_CHANNEL_ACTIVITY	2.72		KCNE3;PDE4B		2
	GO_RESPONSE_TO_AMINO_ACID	1.792		BCHE;RAPGEF3		2
	GO_RESPONSE_TO_CAMP	1.841		ALDH3A1;RAPGEF3		2
	GO_RESPONSE_TO_EXTERNAL_STIMULUS	1.618		RPS6KA5;ALDH3A1;PDE2A;BCHE;PDE4B;UGT1A1		6
	GO_RESPONSE_TO_NICOTINE	2.336		ABAT;RAPGEF3		2
	GO_RESPONSE_TO_ORGANOPHOSPHORUS	2.623		ALDH3A1;PDE2A;RAPGEF3		3
	GO_RESPONSE_TO_OXYGEN_LEVELS	1.312		ALDH3A1;ABAT		2
	GO_RESPONSE_TO_PURINE_CONTAINING_COMPOUND	2.496		ALDH3A1;PDE2A;RAPGEF3		3
	GO_RESPONSE_TO_TOXIC_SUBSTANCE	1.489		GPX2;GSTK1		2
	GO_RESPONSE_TO_TRANSFORMING_GROWTH_FACTOR_BETA	1.629		PDE2A;RAPGEF3		2
	GO_RIBONUCLEOSIDE_DIPHOSPHATE_METABOLIC_PROCESS	2.176		PFKFB3;BPGM		2
	GO_RIBONUCLEOTIDE_BINDING	3.048		ADCY4;RPS6KA5;PFKFB3;PDE2A;RAPGEF4;RIMKLB;RAPGEF3;PDE4B;PDE5A		9
	GO_RIBONUCLEOTIDE_CATABOLIC_PROCESS	4.229		PDE4B;PDE5A;PDE2A		3
	GO_SECOND_MESSENGER_MEDIATED_SIGNALING	3.529		RAPGEF4;ADCY4;PDE2A;RAPGEF3		4
	GO_SECRETION	2.013		RAPGEF4;SLC6A9;CEL;GAD1		4
	GO_SECRETION_BY_CELL	1.618		RAPGEF4;SLC6A9;GAD1		3
	GO_SIGNAL_RELEASE	2.408		RAPGEF4;SLC6A9;GAD1		3
	GO_SOMATODENDRITIC_COMPARTMENT	3.265		ADCY4;KCNE3;CPT1C;FARP1;RAPGEF3;PDE4B		6
	GO_STEROID_METABOLIC_PROCESS	1.501		CEL;UGT1A1		2
	GO_SYNAPSE_ASSEMBLY	3.265		ACHE;CEL;FARP1		3
	GO_SYNAPSE_ORGANIZATION	2.581		ACHE;CEL;FARP1		3
	GO_SYNAPTIC_MEMBRANE	1.435		GRIN2C;PDE2A		2
	GO_TRANSFERASE_ACTIVITY_TRANSFERRING_ACYL_GROUPS_OTHER_THAN_AMINO_ACYL_GROUPS	1.58		CROT;CPT1C		2
	GO_TRANSFERASE_ACTIVITY_TRANSFERRING_ALKYL_OR_ARYL_OTHER_THAN_METHYL_GROUPS	2.195		GSTT2B;GSTK1		2
	GO_TRANSFERASE_ACTIVITY_TRANSFERRING_NITROGENOUS_GROUPS	2.777		GATM;ABAT		2
	GO_TRANSFERASE_ACTIVITY_TRANSFERRING_ONE_CARBON_GROUPS	1.536		GATM;GAMT		2
	GO_TRANSMEMBRANE_TRANSPORT	2.363		KCNE3;KCNH3;SLC6A9;PDE2A;GRIN2C;SLC25A15		6
	GO_TRANSMEMBRANE_TRANSPORTER_ACTIVITY	2.513		KCNE3;KCNH3;SLC6A9;PDE2A;GRIN2C;SLC25A15		6
	GO_TRANSPORTER_ACTIVITY	2.176		KCNE3;KCNH3;SLC6A9;PDE2A;GRIN2C;SLC25A15		6
	GO_TRANSPORTER_COMPLEX	2.677		KCNE3;CPT1C;PDE4B;GRIN2C		4
	GO_VOLTAGE_GATED_CATION_CHANNEL_ACTIVITY	1.673		KCNE3;KCNH3		2
	GO_VOLTAGE_GATED_ION_CHANNEL_ACTIVITY	1.618		KCNE3;KCNH3		2
	GO_VOLTAGE_GATED_POTASSIUM_CHANNEL_ACTIVITY	1.955		KCNE3;KCNH3		2
	HALLMARK_ADIPOGENESIS	1.618		PFKFB3;ALDH2		2
	HALLMARK_BILE_ACID_METABOLISM	2.82		CROT;GSTK1;PIPOX		3
	HALLMARK_ESTROGEN_RESPONSE_EARLY	1.618		ABAT;FARP1		2
	HALLMARK_FATTY_ACID_METABOLISM	2.496		IL4I1;ALDH3A1;CEL		3
	HALLMARK_GLYCOLYSIS	1.618		ALDH7A1;GLRX		2
	HALLMARK_HEME_METABOLISM	1.618		SLC6A9;BPGM		2
	HALLMARK_HYPOXIA	1.618		PFKFB3;GLRX		2
	HALLMARK_INTERFERON_GAMMA_RESPONSE	1.618		PDE4B;BPGM		2
	HALLMARK_KRAS_SIGNALING_UP	2.363		CROT;BPGM;GLRX		3
	HALLMARK_MYOGENESIS	1.618		ACHE;PKIA		2
	HALLMARK_P53_PATHWAY	1.618		GPX2;ABAT		2
	HALLMARK_PEROXISOME	1.841		CEL;GSTK1		2
	HALLMARK_TNFA_SIGNALING_VIA_NFKB	1.618		PFKFB3;PDE4B		2
	HALLMARK_XENOBIOTIC_METABOLISM	3.265		CROT;ALDH3A1;GAD1;ALDH2		4
	KEGG_ARGININE_AND_PROLINE_METABOLISM	6.745		GATM;GAMT;ACY1;ALDH2;ALDH7A1		5
	KEGG_CALCIUM_SIGNALING_PATHWAY	2.382		PDE1C;ADCY4;GRIN2C		3
	KEGG_FATTY_ACID_METABOLISM	3.796		CPT1C;ALDH2;ALDH7A1		3
	KEGG_GLYCEROLIPID_METABOLISM	3.615		CEL;ALDH2;ALDH7A1		3
	KEGG_GLYCINE_SERINE_AND_THREONINE_METABOLISM	4.105		GATM;GAMT;PIPOX		3
	KEGG_HISTIDINE_METABOLISM	4.186		ALDH3A1;ALDH2;ALDH7A1		3
	KEGG_LEUKOCYTE_TRANSENDOTHELIAL_MIGRATION	1.761		RAPGEF4;RAPGEF3		2
	KEGG_LIMONENE_AND_PINENE_DEGRADATION	3.28		ALDH2;ALDH7A1		2
	KEGG_LONG_TERM_POTENTIATION	2.114		GRIN2C;RAPGEF3		2
	KEGG_LYSINE_DEGRADATION	3.741		PIPOX;ALDH2;ALDH7A1		3
	KEGG_PEROXISOME	3.168		CROT;GSTK1;PIPOX		3
	KEGG_PHENYLALANINE_METABOLISM	2.929		IL4I1;ALDH3A1		2
	KEGG_PURINE_METABOLISM	4.752		PDE1C;ADCY4;PDE4B;PDE5A;PDE2A		5
	KEGG_TYROSINE_METABOLISM	2.373		IL4I1;ALDH3A1		2
