# Supplementary material for: Acquisition of Cisplatin Resistance Shifts Head and Neck Squamous Cell Carcinoma Metabolism toward Neutralization of Oxidative Stress
Source: Cancers (Basel). 2020 Jun 24;12(6):1670. doi: 10.3390/cancers12061670 (PMC7352569; doi:10.3390/cancers12061670)
Supplement: Supplementary file 1 [file cancers-12-01670-s001.zip › Supplementary Files 6_2020/Supplementary Table 9 - HN31 metabolites in vivo.xlsx]

## Sheet: SupTable 9-HN31 metab in vivo
		SUPPLEMENTARY TABLE 9
				DIRECTION CHANGE	FOLD LINEAR CHANGE (CDDP vs CNT)		Benjamini-Hochberg corrected p-value
		PATHWAY	METABOLITE		2mg/kg	5mg/kg	2mg/kg	5mg/kg
		AA	Gly-Pro	UP	2.441	4.344	0	0
		AA	N-acetyl-glutamine	UP	2.276	2.779	0.001	0
		FA	oleic acid	UP	1.891	1.837	0	0
		REDOX	glutathione, Reduced (GSH)	UP	1.747	2.322	0.004	0
		AA	pyroglutamic acid *	UP	1.748	1.244	0.0014	0.061
		AA/REDOX	hydroxyproline	UP	1.572	1.873	0.011	0.001
		AA	L-Creatinine	UP	1.449	1.755	0.004	0
		nucleotide	purine	UP	1.44	1.615	0.016	0.005
		FA	acetyl carnitine	UP	1.325	1.394	0.004	0.003
		AA	methyl alanine	UP	1.322	1.419	0.031	0.013
		AA	lysine	UP	1.315	1.332	0.031	0.045
		FA	aminophosphovaleric acid	UP	1.262	1.817	0.045	0
		AA	phenyl alanine	UP	1.244	1.446	0.016	0
		FA	ethonalamine	DOWN	0.679	0.733	0.003	0.011
		AA	tyrosine	DOWN	0.623	0.682	0.002	0.008
		REDOX	NAD	DOWN	0.499	0.692	0.004	0.004
		DNA	N-acetyl lysine	DOWN	0.608	0.584	0.013	0.004
		FA	octonyl carnitine	DOWN	0.501	0.604	0.002	0.003
		DNA	adenosine *	DOWN	0.507	0.492	0.006	0.001
		Glycolysis	1,3-diphosphateglycerate	DOWN	0.177	0.109	0.004	0
			* metabotoxin
